# Supplementary material for: Research on the Changing Characteristics of Milk Composition and Serum Metabolites Across Various Lactation Periods in Xinggao Sheep
Source: Metabolites. 2025 Oct 20;15(10):678. doi: 10.3390/metabo15100678 (PMC12566154; doi:10.3390/metabo15100678)
Supplement: Supplementary file 1 [file metabolites-15-00678-s001.zip]

Archive with 11 entries (8 files):
- Supplementary Material/
- Supplementary Material/FIG/
- Supplementary Material/FIG/S Fig1.tif
- Supplementary Material/FIG/S Fig2(NEG).pdf
- Supplementary Material/FIG/S Fig2(POS).pdf
- Supplementary Material/TABLE/
- Supplementary Material/TABLE/S Table1.xlsx
- Supplementary Material/TABLE/S Table2.xlsx
- Supplementary Material/TABLE/S Table3.xlsx
- Supplementary Material/TABLE/S Table4.pdf
- Supplementary Material/TABLE/S Table5.xlsx
