# Supplementary material for: Research on the Changing Characteristics of Milk Composition and Serum Metabolites Across Various Lactation Periods in Xinggao Sheep
Source: Metabolites. 2025 Oct 20;15(10):678. doi: 10.3390/metabo15100678 (PMC12566154; doi:10.3390/metabo15100678)
Supplement: Supplementary file 1 [file metabolites-15-00678-s001.zip › Supplementary Material/TABLE/S Table1.xlsx]

## Sheet: Sheet1
Description	PC1	PC2	PC3	PC4	PC5	PC6	PC7	PC8	PC9	PC10	PC11	PC12	PC13	PC14	PC15	PC16	PC17	PC18
Standard deviation	16.0762	3.82717	3.35946	3.11056	2.37413	2.14119	2.00684	1.80975	1.6813	1.56444	1.48376	1.47186	1.3663	1.30222	1.21597	1.16979	1.15531	1.08712
Proportion of Variance	0.78282	0.04437	0.03418	0.02931	0.01707	0.01389	0.0122	0.00992	0.00856	0.00741	0.00667	0.00656	0.00565	0.00514	0.00448	0.00414	0.00404	0.00358
Cumulative Proportion	0.78282	0.82719	0.86137	0.89068	0.90775	0.92164	0.93384	0.94376	0.95232	0.95973	0.9664	0.97296	0.97862	0.98375	0.98823	0.99238	0.99642	1
