# Supplementary material for: Research on the Changing Characteristics of Milk Composition and Serum Metabolites Across Various Lactation Periods in Xinggao Sheep
Source: Metabolites. 2025 Oct 20;15(10):678. doi: 10.3390/metabo15100678 (PMC12566154; doi:10.3390/metabo15100678)
Supplement: Supplementary file 1 [file metabolites-15-00678-s001.zip › Supplementary Material/TABLE/S Table2.xlsx]

## Sheet: Sheet1
	Members	Correct	A	B	C	No class (YPred <= 0)
A	6	1	6	0	0	0
B	6	1	0	6	0	0
C	6	1	0	0	6	0
No class	0		0	0	0	0
Total	18	1	6	6	6	0
Fisher's prob.	3.5e-07
