# Supplementary material for: Research on the Changing Characteristics of Milk Composition and Serum Metabolites Across Various Lactation Periods in Xinggao Sheep
Source: Metabolites. 2025 Oct 20;15(10):678. doi: 10.3390/metabo15100678 (PMC12566154; doi:10.3390/metabo15100678)
Supplement: Supplementary file 1 [file metabolites-15-00678-s001.zip › Supplementary Material/TABLE/S Table3.xlsx]

## Sheet: AB
ID	Name	Other_name(Kegg_name)	Formula	Molecular Weight	RT [min]	m/z	Kegg_ID	KEGG_pathway	HMDB_ID	Lipidmaps_ID	SuperClass(HMDB)	Class(HMDB)	SubClass(HMDB)	CATEGORY(Lipidmaps)	MAIN_CLASS(Lipidmaps)	SUB_CLASS(Lipidmaps)	mzCloud_Results	mzVault_Results	MassList_Results	Class_I	Class_II	Class_III	Class_IV	FC	log2FC	Pvalue	ROC	VIP	Effect Size	Up.Down	pos_A_1	pos_A_2	pos_A_3	pos_A_4	pos_A_5	pos_A_6	pos_B_1	pos_B_2	pos_B_3	pos_B_4	pos_B_5	pos_B_6
Com_1139_pos	Benzamide	Benzamide	C7 H7 N O	121.051	1.532	122.058	cpd:C09815	--	HMDB0004461	--	Benzenoids	Benzene and substituted derivatives	Benzoic acids and derivatives	--	--	--	Invalid mass	No results	No results	Benzenoids	Benzene and substituted derivatives	Benzoic acids and derivatives	Benzamides	3.6213	1.85651	9.60583e-06	1	1.90086	4.032	up	3.01654e+07	3.79001e+07	5.36116e+07	3.15057e+07	4.74359e+07	3.33256e+07	1.31625e+07	1.3075e+07	8.6838e+06	1.20394e+07	1.13824e+07	6.2592e+06
Com_4749_pos	2-Methoxybenzaldehyde	--	C8 H8 O2	136.05	1.528	137.058	--	--	HMDB0033766	--	Benzenoids	Benzene and substituted derivatives	Benzoyl derivatives	--	--	--	Invalid mass	No results	No results					2.17616	1.12178	1.47062e-05	1	1.96248	4.222	up	3.9268e+06	4.36201e+06	6.15013e+06	4.0217e+06	4.68381e+06	5.14774e+06	2.40189e+06	2.21915e+06	1.9925e+06	2.22254e+06	2.26009e+06	1.90479e+06
Com_3452_pos	1-(4-methoxyphenyl)propane-1,2-diol	--	C10 H14 O3	164.082	1.55	165.089	--	--	--	--	--	--	--	--	--	--	Invalid mass	No results	No results					3.31879	1.73066	2.48687e-05	1	1.88374	3.278	up	6.30335e+06	6.49559e+06	1.09835e+07	5.56651e+06	7.37965e+06	5.24511e+06	2.60889e+06	2.10143e+06	1.95688e+06	1.89759e+06	2.15091e+06	1.93161e+06
Com_5919_pos	Cytidine	Cytidine	C9 H13 N3 O5	243.086	1.796	244.093	cpd:C00475	map00240 Pyrimidine metabolism;map01100 Metabolic pathways	HMDB0000089	--	Nucleosides, nucleotides, and analogues	Pyrimidine nucleosides	-	--	--	--	Full match	Full match	Full match	Nucleosides, nucleotides, and analogues	Pyrimidine nucleosides	Not available	Pyrimidine nucleosides	4.97746	2.31541	3.95468e-05	1	1.96186	2.752	up	2.36091e+06	1.39386e+06	3.02543e+06	1.3578e+06	2.17421e+06	986300	244710	448498	389199	521932	283720	381874
Com_3265_pos	Glycyl-L-leucine	Glycyl-leucine; Glycyl-L-leucine	C8 H16 N2 O3	188.117	1.424	189.124	cpd:C02155	--	HMDB0028929	--	Organic acids and derivatives	Carboxylic acids and derivatives	Amino acids, peptides, and analogues	--	--	--	No results	No results	Full match	Organic acids and derivatives	Carboxylic acids and derivatives	Amino acids, peptides, and analogues	Peptides	1.75749	0.813514	5.10684e-05	1	1.9328	3.621	up	3.85619e+06	3.29063e+06	2.9438e+06	2.54202e+06	3.61503e+06	2.9319e+06	1.69263e+06	1.48043e+06	1.72409e+06	1.88469e+06	2.08909e+06	2.04213e+06
Com_2794_pos	N-[2,5-bis(2,2,2-trifluoroethoxy)benzoyl]-N'-(4-methoxyphenyl)urea	--	C19 H16 F6 N2 O5	466.096	1.534	467.103	--	--	--	--	--	--	--	--	--	--	Full match	No results	No results					1.76198	0.817195	5.41249e-05	1	1.82718	3.456	up	8.65916e+06	8.57881e+06	1.11257e+07	7.33064e+06	8.88205e+06	7.35215e+06	5.6718e+06	4.56192e+06	3.97672e+06	4.54064e+06	5.31639e+06	5.40425e+06
Com_404_pos	3-(3,4-dihydroxyphenyl)propanoic acid	--	C9 H10 O4	164.048	1.655	165.055	--	--	HMDB0000423	--	Phenylpropanoids and polyketides	Phenylpropanoic acids	-	--	--	--	Invalid mass	No match	No match					2.01788	1.01284	6.62408e-05	1	1.73299	4.051	up	6.64598e+06	7.43126e+06	5.22527e+06	5.97504e+06	5.87424e+06	5.20959e+06	2.76206e+06	2.49372e+06	2.37439e+06	3.88462e+06	3.69599e+06	2.80879e+06
Com_378_pos	Nicotinamide	Nicotinamide; Nicotinic acid amide; Niacinamide; Vitamin PP	C6 H6 N2 O	122.048	2.536	123.056	cpd:C00153	map00760 Nicotinate and nicotinamide metabolism;map01100 Metabolic pathways;map04212 Longevity regulating pathway - worm;map04977 Vitamin digestion and absorption	HMDB0001406	--	Organoheterocyclic compounds	Pyridines and derivatives	Pyridinecarboxylic acids and derivatives	--	--	--	Full match	Full match	Full match	Organoheterocyclic compounds	Pyridines and derivatives	Pyridinecarboxylic acids and derivatives	Nicotinamides	2.04475	1.03193	7.9932e-05	1	1.67068	3.366	up	2.88958e+08	2.33054e+08	2.03734e+08	2.17979e+08	2.24586e+08	1.56124e+08	1.13665e+08	7.8971e+07	1.06703e+08	1.00677e+08	1.39737e+08	1.0797e+08
Com_5806_pos	2'-Deoxycytidine	Deoxycytidine; 2'-Deoxycytidine	C9 H13 N3 O4	227.091	1.959	228.098	cpd:C00881	map00240 Pyrimidine metabolism	HMDB0000014	--	Nucleosides, nucleotides, and analogues	Pyrimidine nucleosides	Pyrimidine 2'-deoxyribonucleosides	--	--	--	No results	Full match	Full match	Nucleosides, nucleotides, and analogues	Pyrimidine nucleosides	Pyrimidine 2'-deoxyribonucleosides	Pyrimidine 2'-deoxyribonucleosides	5.39685	2.43212	8.47967e-05	1	1.97781	2.298	up	2.13022e+06	1.30044e+06	3.44515e+06	1.41909e+06	1.86969e+06	837104	234183	516304	278706	489848	186225	333275
Com_9130_pos	5-(tert-butyl)-3-[(2-cyanoacetyl)amino]thiophene-2-carboxamide	--	C12 H15 N3 O2 S	282.108	5.445	283.115	--	--	--	--	--	--	--	--	--	--	Invalid mass	No results	No results					4.21711	2.07625	0.000106737	1	1.77989	2.528	up	470047	177240	437087	223344	274676	223861	52174.9	66198.3	148640	63859	47356.8	50086.4
Com_9806_pos	L-Threonic acid Calcium Salt	--	C8 H14 Ca O10	310.02	2.719	311.027	--	--	--	--	--	--	--	--	--	--	No results	No results	Full match	Organic oxygen compounds	Organooxygen compounds	Carbohydrates and carbohydrate conjugates	Sugar acids and derivatives	0.350855	-1.51105	0.000185429	1	1.73779	-2.608	down	661775	601321	438495	621002	742353	1.18785e+06	1.61655e+06	3.13574e+06	2.49597e+06	1.64474e+06	1.83684e+06	1.39139e+06
Com_1116_pos	N-acetyl-L-ornithine	N-Acetylornithine; N2-Acetyl-L-ornithine	C7 H14 N2 O3	174.101	1.604	175.108	cpd:C00437	map00220 Arginine biosynthesis;map01100 Metabolic pathways;map01210 2-Oxocarboxylic acid metabolism;map01230 Biosynthesis of amino acids	HMDB0240589	--	Organic acids and derivatives	Carboxylic acids and derivatives	Amino acids, peptides, and analogues	--	--	--	No results	No results	Full match	Organic acids and derivatives	Carboxylic acids and derivatives	Amino acids, peptides, and analogues	N-acyl-L-alpha-amino acids	2.35326	1.23466	0.000273762	1	1.91086	2.691	up	1.99123e+07	1.57835e+07	2.16219e+07	1.42739e+07	3.0167e+07	2.5543e+07	7.35327e+06	1.05545e+07	6.53302e+06	1.27574e+07	9.22317e+06	7.67445e+06
Com_3667_pos	3-(5-phenyl-1,3-oxazol-2-yl)-4-(trifluoromethyl)pyridine	--	C15 H9 F3 N2 O	290.063	3.609	291.07	--	--	--	--	--	--	--	--	--	--	Invalid mass	No results	No results					8.7378	3.12727	0.000277514	1	1.88837	2.389	up	2.36678e+07	1.56719e+07	2.36332e+07	1.2572e+07	1.05779e+07	3.58559e+06	1.93007e+06	2.30574e+06	1.5605e+06	807453	1.74447e+06	1.91846e+06
Com_5205_pos	Guanine	Guanine; 2-Amino-6-hydroxypurine	C5 H5 N5 O	151.05	3.752	152.057	cpd:C00242	map00230 Purine metabolism;map01100 Metabolic pathways	HMDB0000132	--	Organoheterocyclic compounds	Imidazopyrimidines	Purines and purine derivatives	--	--	--	Full match	Full match	Full match	Organoheterocyclic compounds	Imidazopyrimidines	Purines and purine derivatives	Purines and purine derivatives	2.27502	1.18588	0.000279763	1	1.91681	2.909	up	1.27424e+07	7.62325e+06	1.38205e+07	9.55139e+06	1.15357e+07	7.09219e+06	4.25461e+06	5.38403e+06	3.66625e+06	4.12754e+06	4.73444e+06	5.24623e+06
Com_209_pos	2-Hydroxyphenylalanine	--	C9 H11 N O3	181.074	1.465	182.082	--	--	HMDB0006050	--	Organic acids and derivatives	Carboxylic acids and derivatives	Amino acids, peptides, and analogues	--	--	--	Full match	Full match	Full match	Organic acids and derivatives	Carboxylic acids and derivatives	Amino acids, peptides, and analogues	Phenylalanine and derivatives	1.7617	0.816968	0.000317365	1	1.75688	3.829	up	8.5564e+07	9.30047e+07	7.35929e+07	7.44675e+07	7.23034e+07	7.21887e+07	4.99502e+07	3.60008e+07	3.85056e+07	5.01599e+07	5.71268e+07	3.5681e+07
Com_4032_pos	methyl isoquinoline-3-carboxylate	--	C11 H9 N O2	209.043	4.94	210.051	--	--	--	--	--	--	--	--	--	--	Invalid mass	No results	No results					3.86407	1.95012	0.000416881	0.972222	1.70592	2.228	up	4.49263e+06	3.65214e+06	2.41997e+06	2.34319e+06	1.79526e+06	1.21536e+06	368746	516475	554278	642792	1.22178e+06	815558
Com_2396_pos	6-(3-hydroxybutan-2-yl)-5-(hydroxymethyl)-4-methoxy-2H-pyran-2-one	--	C11 H16 O5	266.052	1.424	267.059	--	--	--	--	--	--	--	--	--	--	Invalid mass	No results	No results					2.01374	1.00988	0.000521368	0.972222	1.77597	2.671	up	4.53245e+06	3.15541e+06	4.83716e+06	2.50362e+06	4.55189e+06	3.39876e+06	1.54094e+06	2.64727e+06	1.76132e+06	1.93339e+06	1.62845e+06	1.89988e+06
Com_281_pos	Trigonelline	N-Methylnicotinate; Trigonelline; Trigenelline; 1-Methylpyridinio-3-carboxylate; Betaine nicotinate; Caffearin; Gynesine	C7 H7 N O2	137.046	1.464	138.053	cpd:C01004	map00760 Nicotinate and nicotinamide metabolism	HMDB0000875	--	Alkaloids and derivatives	-	-	--	--	--	Invalid mass	No results	No results	Alkaloids and derivatives	Not available	Not available	Alkaloids and derivatives	12.084	3.59503	0.000651585	1	1.66699	1.581	up	1.64913e+08	1.64285e+07	4.09502e+07	8.85668e+07	6.53449e+07	2.52353e+07	5.78137e+06	790432	5.19901e+06	6.30386e+06	8.26142e+06	6.88449e+06
Com_8566_pos	N2,N2-Dimethylguanosine	--	C12 H17 N5 O5	311.123	5.013	312.13	--	--	HMDB0004824	--	Nucleosides, nucleotides, and analogues	Purine nucleosides	-	--	--	--	No results	Full match	Full match	Nucleosides, nucleotides, and analogues	Purine nucleosides	Not available	Purine nucleosides	4.69584	2.23138	0.000676469	1	1.78312	1.893	up	566858	487507	1.03736e+06	193594	476688	285513	170799	166619	83471.9	103317	72472.3	52303.4
Com_413_pos	Hypoxanthine	Hypoxanthine; Purine-6-ol	C5 H4 N4 O	136.039	2.089	137.046	cpd:C00262	map00230 Purine metabolism;map01100 Metabolic pathways	HMDB0000157	--	Organoheterocyclic compounds	Imidazopyrimidines	Purines and purine derivatives	--	--	--	Full match	Full match	Full match	Organoheterocyclic compounds	Imidazopyrimidines	Purines and purine derivatives	Hypoxanthines	4.79562	2.26172	0.00073823	1	1.82349	2.647	up	1.00875e+08	1.10279e+08	1.16202e+08	1.33428e+08	6.27921e+07	3.11289e+07	2.50348e+07	2.91737e+07	5.75161e+06	1.43796e+07	1.69034e+07	2.44259e+07
Com_7553_pos	2-({[2-(1H-benzimidazol-2-yl)phenyl]imino}methyl)-4,6-dichlorophenol	--	C20 H13 Cl2 N3 O	381.044	5.314	382.051	--	--	--	--	--	--	--	--	--	--	Full match	No results	No results					3.34795	1.74328	0.000785594	1	1.49296	2.444	up	813071	767782	546576	280447	731783	326602	191169	203078	129606	119714	188698	203073
Com_167_pos	2-Hydroxycinnamic acid	trans-2-Hydroxycinnamate; trans-2-Hydroxycinnamic acid; 2-Hydroxycinnamate; 2-Coumaric acid; o-Coumaric acid; 2-Coumarate	C9 H8 O3	164.048	2.362	165.055	cpd:C01772	map00360 Phenylalanine metabolism	HMDB0002641	--	Phenylpropanoids and polyketides	Cinnamic acids and derivatives	Hydroxycinnamic acids and derivatives	--	--	--	Full match	Full match	Full match	Phenylpropanoids and polyketides	Cinnamic acids and derivatives	Hydroxycinnamic acids and derivatives	Hydroxycinnamic acids	1.92958	0.948285	0.000861368	0.972222	1.55105	2.632	up	6.87219e+07	6.28269e+07	5.41346e+07	6.15998e+07	4.57872e+07	3.51626e+07	3.15353e+07	2.00339e+07	2.33604e+07	2.88277e+07	3.94902e+07	2.68587e+07
Com_6548_pos	Uracil	Uracil	C4 H4 N2 O2	112.028	2.314	113.035	cpd:C00106	map00240 Pyrimidine metabolism;map00410 beta-Alanine metabolism;map00770 Pantothenate and CoA biosynthesis;map01100 Metabolic pathways	HMDB0000300	--	Organoheterocyclic compounds	Diazines	Pyrimidines and pyrimidine derivatives	--	--	--	Full match	No results	Full match	Organoheterocyclic compounds	Diazines	Pyrimidines and pyrimidine derivatives	Pyrimidones	2.44701	1.29102	0.000874256	1	1.79366	2.409	up	8.60477e+06	4.83434e+06	8.40409e+06	4.81166e+06	7.72423e+06	3.86503e+06	1.86557e+06	2.81909e+06	1.57877e+06	3.1665e+06	3.08732e+06	3.11166e+06
Com_957_pos	1H-indene-3-carboxamide	--	C10 H9 N O	159.069	1.462	160.076	--	--	--	--	--	--	--	--	--	--	Full match	No results	No results					3.29779	1.7215	0.000968971	1	1.48394	2.118	up	1.51207e+07	1.01632e+07	2.17685e+07	6.94948e+06	1.85653e+07	7.77479e+06	2.44512e+06	4.26468e+06	5.4998e+06	3.94584e+06	2.38855e+06	5.81835e+06
Com_1233_pos	L-Glutamic acid	L-Glutamate; L-Glutamic acid; L-Glutaminic acid; Glutamate	C5 H9 N O4	147.054	1.572	148.061	cpd:C00025	map00220 Arginine biosynthesis;map00250 Alanine, aspartate and glutamate metabolism;map00330 Arginine and proline metabolism;map00340 Histidine metabolism;map00430 Taurine and hypotaurine metabolism;map00471 D-Glutamine and D-glutamate metabolism;map00480 Glutathione metabolism;map00524 Neomycin, kanamycin and gentamicin biosynthesis;map00630 Glyoxylate and dicarboxylate metabolism;map00650 Butan…	HMDB0000148	--	Organic acids and derivatives	Carboxylic acids and derivatives	Amino acids, peptides, and analogues	--	--	--	Full match	Full match	Full match	Organic acids and derivatives	Carboxylic acids and derivatives	Amino acids, peptides, and analogues	Glutamic acid and derivatives	2.16599	1.11503	0.000990718	0.972222	1.7454	2.28	up	4.89654e+07	2.85122e+07	4.79808e+07	3.36062e+07	2.86424e+07	2.33325e+07	1.05018e+07	1.54909e+07	1.64666e+07	1.65638e+07	2.44267e+07	1.39833e+07
Com_11262_pos	4-oxododecanedioic acid	--	C12 H20 O5	266.113	5.887	267.121	--	--	--	--	--	--	--	--	--	--	Invalid mass	No results	No results					2.74183	1.45514	0.00121083	1	1.79013	2.799	up	1.47865e+06	1.4573e+06	710668	832129	1.17615e+06	996992	377466	536217	568583	268205	496119	179485
Com_4811_pos	5'-S-Methyl-5'-thioadenosine	5'-Methylthioadenosine; Methylthioadenosine; S-Methyl-5'-thioadenosine; 5-Methylthioadenosine; 5'-Deoxy-5'-(methylthio)adenosine; Thiomethyladenosine; MTA	C11 H15 N5 O3 S	297.09	5.257	298.097	cpd:C00170	map00270 Cysteine and methionine metabolism;map01100 Metabolic pathways	HMDB0001173	--	Nucleosides, nucleotides, and analogues	5'-deoxyribonucleosides	5'-deoxy-5'-thionucleosides	--	--	--	Full match	Full match	Full match	Nucleosides, nucleotides, and analogues	5'-deoxyribonucleosides	5'-deoxy-5'-thionucleosides	5'-deoxy-5'-thionucleosides	2.8281	1.49983	0.00127825	1	1.56373	1.626	up	537283	592174	1.51985e+06	497912	689567	488960	185145	386432	209835	247309	207832	293006
Com_12418_pos	Cyclohexylsulfamate	Cyclohexylsulfamate; Cyclohexylsulfamic acid; Cylamic acid; Cyclohexylamide sulfate	C6 H13 N O3 S	179.062	1.656	180.069	cpd:C02824	--	HMDB0031340	--	Organic acids and derivatives	Sulfamic acid derivatives	Cyclamates	--	--	--	No results	No results	Full match	Organic acids and derivatives	Sulfamic acid derivatives	Cyclamates	Cyclamates	2.78139	1.4758	0.00133036	1	1.59862	2.866	up	958537	947214	1.23596e+06	777059	1.06155e+06	479717	197629	436809	146014	411380	418358	352872
Com_144_pos	L-Tyrosine	L-Tyrosine; (S)-3-(p-Hydroxyphenyl)alanine; (S)-2-Amino-3-(p-hydroxyphenyl)propionic acid; Tyrosine	C9 H11 N O3	181.074	2.38	182.082	cpd:C00082	map00130 Ubiquinone and other terpenoid-quinone biosynthesis;map00261 Monobactam biosynthesis;map00350 Tyrosine metabolism;map00360 Phenylalanine metabolism;map00400 Phenylalanine, tyrosine and tryptophan biosynthesis;map00730 Thiamine metabolism;map00970 Aminoacyl-tRNA biosynthesis;map01100 Metabolic pathways	HMDB0000158	--	Organic acids and derivatives	Carboxylic acids and derivatives	Amino acids, peptides, and analogues	--	--	--	Full match	Full match	Full match	Organic acids and derivatives	Carboxylic acids and derivatives	Amino acids, peptides, and analogues	Tyrosine and derivatives	1.83807	0.878189	0.00137064	0.972222	1.51208	2.459	up	6.00573e+08	5.62088e+08	4.73561e+08	5.33569e+08	3.89976e+08	3.09766e+08	2.84175e+08	1.88049e+08	2.15725e+08	2.64913e+08	3.57626e+08	2.50679e+08
Com_15557_pos	1,2-dihydroxyheptadec-16-yn-4-yl acetate	--	C19 H34 O4	364.199	8.294	365.207	--	--	--	LMFA05000645	--	--	--	Fatty Acyls [FA]	Fatty alcohols [FA05]	_	Invalid mass	No results	No results					16.5323	4.04722	0.00143297	0.972222	1.66795	1.824	up	684493	47412.9	433506	828773	969492	135085	29867.4	12368.3	36509.6	88346.6	9969.2	10375.3
Com_7_pos	Creatine	Creatine; alpha-Methylguanidino acetic acid; Methylglycocyamine	C4 H9 N3 O2	131.07	1.409	132.077	cpd:C00300	map00260 Glycine, serine and threonine metabolism;map00330 Arginine and proline metabolism;map01100 Metabolic pathways	HMDB0000064	--	Organic acids and derivatives	Carboxylic acids and derivatives	Amino acids, peptides, and analogues	--	--	--	Full match	Full match	Full match	Organic acids and derivatives	Carboxylic acids and derivatives	Amino acids, peptides, and analogues	Alpha amino acids and derivatives	2.15214	1.10577	0.00150614	0.972222	1.72439	2.388	up	1.57131e+09	9.17491e+08	1.02601e+09	7.16412e+08	1.19877e+09	1.00564e+09	3.04419e+08	7.40134e+08	4.31493e+08	4.4098e+08	3.80113e+08	6.93195e+08
Com_1214_pos	N-Benzylformamide	N-Benzylformamide	C8 H9 N O	135.069	2.371	136.076	cpd:C15561	--	HMDB0304423	--	Benzenoids	Benzene and substituted derivatives	-	--	--	--	Full match	Full match	No results	Benzenoids	Benzene and substituted derivatives	Not available	Benzene and substituted derivatives	1.82376	0.866912	0.00151636	0.972222	1.55075	2.548	up	8.30523e+07	8.43554e+07	7.67175e+07	7.35519e+07	6.05251e+07	4.4676e+07	4.03154e+07	2.70254e+07	2.99321e+07	4.07046e+07	5.14594e+07	4.24351e+07
Com_3659_pos	Cytosine	Cytosine	C4 H5 N3 O	111.044	1.447	112.051	cpd:C00380	map00240 Pyrimidine metabolism;map01100 Metabolic pathways	HMDB0000630	--	Organoheterocyclic compounds	Diazines	Pyrimidines and pyrimidine derivatives	--	--	--	No results	No results	Full match	Organoheterocyclic compounds	Diazines	Pyrimidines and pyrimidine derivatives	Pyrimidones	2.06126	1.04353	0.00184981	1	1.67227	2.104	up	2.86975e+06	1.78373e+06	3.26754e+06	1.46682e+06	1.92347e+06	1.85839e+06	673771	1.33457e+06	986837	1.36126e+06	832631	1.20009e+06
Com_665_pos	16(R)-HETE	16(R)-HETE; (5Z,8Z,11Z,14Z)-(16R)-16-Hydroxyeicosa-5,8,11,14-tetraenoic acid; (5Z,8Z,11Z,14Z)-(16R)-16-Hydroxyicosa-5,8,11,14-tetraenoic acid	C20 H32 O3	342.218	8.292	343.225	cpd:C14778	map00590 Arachidonic acid metabolism	HMDB0004680	--	Lipids and lipid-like molecules	Fatty Acyls	Eicosanoids	--	--	--	Invalid mass	No results	No results	Lipids and lipid-like molecules	Fatty Acyls	Eicosanoids	Hydroxyeicosatetraenoic acids	6.3375	2.66391	0.00185466	0.972222	1.6528	2.458	up	1.76406e+07	4.06769e+06	1.10924e+07	1.64886e+07	1.83066e+07	8.20607e+06	2.27063e+06	810423	2.17275e+06	5.71416e+06	565704	427204
Com_15628_pos	SM 28:1;2O	--	C33 H67 N2 O6 P	640.455	11.581	641.463	--	--	--	--	--	--	--	--	--	--	No results	Invalid mass	No results					5.77691	2.5303	0.00240978	1	1.47273	1.828	up	130672	229587	48366.9	78954.5	181696	47555.2	4285.65	21990.6	31408	8247.36	12636.1	45518.1
Com_791_pos	4-Hydroxyisoleucine	--	C6 H13 N O3	147.09	1.434	148.097	--	--	--	--	--	--	--	--	--	--	No results	No results	Full match	Organic acids and derivatives	Carboxylic acids and derivatives	Amino acids, peptides, and analogues	Isoleucine and derivatives	1.68052	0.748905	0.00253322	0.944444	1.5927	2.195	up	1.57804e+07	1.16127e+07	9.51689e+06	1.41947e+07	1.56454e+07	9.18252e+06	7.30234e+06	5.67067e+06	7.21055e+06	7.0427e+06	1.00682e+07	7.88965e+06
Com_9002_pos	EPK	--	C16 H28 N4 O6	372.205	9.95	373.212	--	--	--	--	--	--	--	--	--	--	Invalid mass	No results	No results					5.18091	2.37321	0.00265098	1	1.75531	1.539	up	522635	215352	227690	129055	141595	67228.3	41782.2	44046.6	58191	35722	38977.7	32888
Com_13522_pos	SM 8:1;2O/34:0	--	C47 H95 N2 O6 P	814.691	11.592	815.698	--	--	--	--	--	--	--	--	--	--	No results	Full match	No results					0.0613641	-4.02646	0.0027781	0.944444	1.58724	-2.359	down	3683.36	180550	3480.36	109152	3980.41	8546.46	42106	694998	783981	1.19021e+06	1.38182e+06	948797
Com_13937_pos	All trans-Retinal	--	C20 H28 O	284.215	8.344	285.222	--	--	--	--	--	--	--	--	--	--	No results	No results	Full match	Lipids and lipid-like molecules	Prenol lipids	Retinoids	Retinoids	4.11227	2.03994	0.00296718	0.972222	1.49808	2.496	up	202335	108724	206457	307621	348711	320612	74539.4	41909.6	37335.4	164392	30714.9	14523.1
Com_1589_pos	LSD-d3	--	C20 H22 [2]H3 N3 O	326.22	10.724	327.228	--	--	--	--	--	--	--	--	--	--	Invalid mass	No results	No results					2.86162	1.51683	0.00301254	0.944444	1.62256	2.214	up	9.82459e+06	7.84214e+06	6.91121e+06	4.25022e+06	1.0074e+07	4.25509e+06	1.84503e+06	1.98741e+06	1.2562e+06	5.07942e+06	1.28081e+06	3.63253e+06
Com_63_pos	Choline	Choline; Bilineurine	C5 H13 N O	103.1	1.359	104.107	cpd:C00114	map00260 Glycine, serine and threonine metabolism;map00564 Glycerophospholipid metabolism;map01100 Metabolic pathways;map02010 ABC transporters;map04725 Cholinergic synapse;map04976 Bile secretion;map05231 Choline metabolism in cancer	HMDB0000097	--	Organic nitrogen compounds	Organonitrogen compounds	Quaternary ammonium salts	--	--	--	Full match	Full match	No results	Organic nitrogen compounds	Organonitrogen compounds	Quaternary ammonium salts	Cholines	2.06963	1.04937	0.00307279	0.944444	1.53032	2.279	up	1.08794e+08	2.55369e+08	2.00455e+08	2.17289e+08	1.82929e+08	1.65603e+08	7.10271e+07	6.8534e+07	5.55564e+07	8.49886e+07	1.23755e+08	1.42342e+08
Com_8617_pos	4-(cyclohexylmethyl)-6-(2-thienyl)-2,3-dihydropyridazin-3-one hydrate	--	C15 H18 N2 O S	274.116	6.556	275.123	--	--	--	--	--	--	--	--	--	--	Invalid mass	No results	No results					3.56679	1.83463	0.00309971	1	1.41813	1.722	up	993759	310893	290784	358401	965855	436919	158566	153705	144625	129311	208160	146705
Com_5603_pos	4-{2-[(2-chlorophenoxy)methyl]-1,3-thiazol-4-yl}benzonitrile	--	C17 H11 Cl N2 O S	326.024	5.88	327.032	--	--	--	--	--	--	--	--	--	--	Invalid mass	No results	No results					0.15555	-2.68455	0.00322349	0.944444	1.36352	-1.519	down	21961.5	119959	34410	42410.6	34704	108563	163379	598052	377333	226811	81890.3	879811
Com_1019_pos	Dihydrothymine	5,6-Dihydrothymine; Dihydrothymine; 5,6-Dihydro-5-methyluracil	C5 H8 N2 O2	128.059	1.408	129.066	cpd:C00906	--	HMDB0000079	--	Organoheterocyclic compounds	Diazines	Pyrimidines and pyrimidine derivatives	--	--	--	Full match	No results	No results	Organoheterocyclic compounds	Diazines	Pyrimidines and pyrimidine derivatives	Hydropyrimidines	1.98236	0.98722	0.00357935	0.972222	1.69761	1.824	up	1.00744e+07	1.17652e+07	1.87022e+07	6.93653e+06	1.00945e+07	1.03804e+07	5.96674e+06	9.10297e+06	4.79146e+06	3.67319e+06	5.45934e+06	5.28518e+06
Com_968_pos	Isophorone	Isophorone; 1,1,3-Trimethyl-3-cyclohexene-5-one	C9 H14 O	138.105	6.184	139.112	cpd:C14743	--	HMDB0031195	--	Organic oxygen compounds	Organooxygen compounds	Carbonyl compounds	--	--	--	Full match	No results	Full match	Organic oxygen compounds	Organooxygen compounds	Carbonyl compounds	Cyclohexenones	0.360525	-1.47183	0.00361906	1	1.45947	-1.932	down	4.56651e+07	4.40916e+07	4.92323e+07	4.29301e+07	6.28282e+07	5.71476e+07	1.14819e+08	1.36072e+08	7.50861e+07	2.26429e+08	2.08344e+08	7.66259e+07
Com_9203_pos	2-Amino-1,3-octadecanediol	Sphinganine; Dihydrosphingosine; 2-Amino-1,3-dihydroxyoctadecane	C18 H39 N O2	301.299	8.087	302.306	cpd:C00836	map00600 Sphingolipid metabolism;map01100 Metabolic pathways;map04071 Sphingolipid signaling pathway	HMDB0242634	--	Organic nitrogen compounds	Organonitrogen compounds	Amines	--	--	--	Full match	Full match	Full match	Organic nitrogen compounds	Organonitrogen compounds	Amines	1,2-aminoalcohols	0.422441	-1.24318	0.00362745	1	1.39676	-2.67	down	325976	602438	773437	821065	1.02102e+06	1.31687e+06	2.72808e+06	1.45957e+06	2.20985e+06	1.87995e+06	1.57514e+06	1.65389e+06
Com_1359_pos	D-Erythro-sphingosine 1-phosphate	Sphingosine 1-phosphate; Sphing-4-enine 1-phosphate; S1P	C18 H38 N O5 P	379.249	8.759	380.257	cpd:C06124	map00600 Sphingolipid metabolism;map01100 Metabolic pathways;map04020 Calcium signaling pathway;map04071 Sphingolipid signaling pathway;map04072 Phospholipase D signaling pathway;map04080 Neuroactive ligand-receptor interaction;map04371 Apelin signaling pathway;map04666 Fc gamma R-mediated phagocytosis;map05152 Tuberculosis	HMDB0000277	--	Lipids and lipid-like molecules	Sphingolipids	Phosphosphingolipids	--	--	--	Full match	No results	No results	Lipids and lipid-like molecules	Sphingolipids	Phosphosphingolipids	Phosphosphingolipids	2.63848	1.39971	0.00364278	0.916667	1.65086	2.171	up	9.17368e+06	8.71367e+06	7.74913e+06	1.30388e+07	6.99477e+06	3.58129e+06	4.19485e+06	3.46656e+06	4.18127e+06	3.68046e+06	1.61758e+06	1.52584e+06
Com_5826_pos	PC 36:4	Phosphatidylcholine; Lecithin; Phosphatidyl-N-trimethylethanolamine; 1,2-Diacyl-sn-glycero-3-phosphocholine; Choline phosphatide; 3-sn-Phosphatidylcholine	C44 H80 N O8 P	803.546	9.644	804.554	cpd:C00157	map00564 Glycerophospholipid metabolism;map00590 Arachidonic acid metabolism;map00591 Linoleic acid metabolism;map00592 alpha-Linolenic acid metabolism;map01100 Metabolic pathways;map04723 Retrograde endocannabinoid signaling;map05231 Choline metabolism in cancer	--	LMGP01012195	--	--	--	Glycerophospholipids [GP]	Glycerophosphocholines [GP01]	Diacylglycerophosphocholines [GP0101]	No results	Invalid mass	No results	Lipids and lipid-like molecules	Glycerophospholipids	Glycerophosphocholines	Phosphocholines	3.07758	1.6218	0.00377673	0.944444	1.57835	1.55	up	6.374e+06	3.46873e+06	2.45443e+06	1.75718e+06	2.6012e+06	1.39698e+06	735019	447775	880771	1.75867e+06	912500	1.13107e+06
Com_6369_pos	1,6-Hexanediol diacrylate	--	C12 H18 O4	226.121	6.649	227.128	--	--	--	--	--	--	--	--	--	--	Full match	No results	No results					0.227444	-2.13642	0.00398654	0.888889	1.51948	-2.092	down	12728.5	15867	16681.9	17554.7	18044.6	255145	156294	207462	212552	266831	233869	400376
Com_12216_pos	3-(tert-butyl)-1-methyl-N-(6-quinoxalinyl)-1H-pyrazole-5-carboxamide	--	C17 H19 N5 O	309.158	6.828	310.165	--	--	--	--	--	--	--	--	--	--	Full match	No results	No results					6.7891	2.76322	0.00424053	0.944444	1.65959	2.133	up	462639	328141	179354	248691	277985	35111.8	29505.6	30508.4	67159.2	38563.4	31128.3	28779.4
Com_14372_pos	4-[4-(1-phenyl-1H-1,2,4-triazol-5-yl)-1,3-thiazol-2-yl]pyridine	--	C16 H11 N5 S	305.074	3.728	306.081	--	--	--	--	--	--	--	--	--	--	Full match	No results	No results					6.72351	2.74922	0.00483261	1	1.74696	1.879	up	1.51983e+06	1.00392e+06	1.67874e+06	575493	584888	166199	143237	132239	123320	149022	141738	132794
Com_15780_pos	PC 18:4_18:4	--	C44 H72 N O8 P	1547	9.946	774.509	--	--	--	--	--	--	--	--	--	--	No results	Invalid mass	No results					0.407637	-1.29464	0.00484332	0.861111	1.17556	-1.932	down	38421.5	35759.2	37185.5	38822.4	104572	98348.1	94081.4	192525	97193.7	165287	102821	214324
Com_1000_pos	Choline Glycerophosphate	--	C8 H20 N O6 P	257.103	1.33	280.092	--	--	HMDB0252858	--	Lipids and lipid-like molecules	Glycerophospholipids	Glycerophosphocholines	--	--	--	No results	No results	Full match	Lipids and lipid-like molecules	Glycerophospholipids	Glycerophosphocholines	Glycerophosphocholines	1.65347	0.725496	0.00512732	0.944444	1.60347	1.951	up	9.23925e+06	1.05111e+07	9.96107e+06	8.99764e+06	1.4783e+07	7.85966e+06	5.97289e+06	3.87015e+06	5.52921e+06	6.17255e+06	9.0004e+06	6.55967e+06
Com_706_pos	Taurodeoxycholic acid	Taurodeoxycholate; Taurodeoxycholic acid	C26 H45 N O6 S	481.287	7.21	464.284	cpd:C05463	--	HMDB0000896	LMST05040013	Lipids and lipid-like molecules	Steroids and steroid derivatives	Bile acids, alcohols and derivatives	Sterol Lipids [ST]	Steroid conjugates [ST05]	Taurine conjugates [ST0504]	Invalid mass	No results	No results	Lipids and lipid-like molecules	Steroids and steroid derivatives	Bile acids, alcohols and derivatives	Taurinated bile acids and derivatives	0.127163	-2.97524	0.00560925	0.972222	1.73396	-2.435	down	89399.7	351704	66625.3	1.68442e+06	331943	1.13388e+07	1.98235e+07	3.2316e+07	1.83572e+07	8.53185e+06	1.70631e+07	1.29248e+07
Com_4553_pos	Acipimox	--	C6 H6 N2 O3	154.036	1.604	155.043	--	--	HMDB0247941	--	Organoheterocyclic compounds	Diazines	Pyrazines	--	--	--	Invalid mass	No results	No results					2.7069	1.43664	0.00576467	0.916667	1.51986	1.527	up	1.76504e+07	1.01244e+07	5.01976e+06	5.29237e+06	8.57699e+06	6.22872e+06	1.64677e+06	2.0839e+06	6.92045e+06	3.51943e+06	3.40566e+06	1.96376e+06
Com_8877_pos	Picolinic acid	Picolinic acid; 2-Pyridinecarboxylic acid	C6 H5 N O2	123.03	1.395	124.037	cpd:C10164	map00380 Tryptophan metabolism;map01100 Metabolic pathways	HMDB0002243	--	Organoheterocyclic compounds	Pyridines and derivatives	Pyridinecarboxylic acids and derivatives	--	--	--	Invalid mass	No results	No results	Organoheterocyclic compounds	Pyridines and derivatives	Pyridinecarboxylic acids and derivatives	Pyridinecarboxylic acids	1.65052	0.722923	0.00597339	0.861111	1.17378	2.063	up	1.98729e+06	1.97694e+06	2.91671e+06	2.01405e+06	2.21285e+06	2.13293e+06	1.09308e+06	1.25306e+06	1.03602e+06	980591	2.25363e+06	1.40579e+06
Com_244_pos	Serotonin	Serotonin; 3-(2-Aminoethyl)-1H-indol-5-ol; 5-Hydroxytryptamine; Enteramine	C10 H12 N2 O	176.095	4.013	177.103	cpd:C00780	map00380 Tryptophan metabolism;map01100 Metabolic pathways;map04024 cAMP signaling pathway;map04080 Neuroactive ligand-receptor interaction;map04540 Gap junction;map04721 Synaptic vesicle cycle;map04726 Serotonergic synapse;map04742 Taste transduction;map04750 Inflammatory mediator regulation of TRP channels;map04976 Bile secretion	HMDB0000259	--	Organoheterocyclic compounds	Indoles and derivatives	Tryptamines and derivatives	--	--	--	Full match	Full match	Full match	Organoheterocyclic compounds	Indoles and derivatives	Tryptamines and derivatives	Serotonins	2.46627	1.30233	0.00623829	0.944444	1.55199	1.844	up	1.19976e+08	9.08166e+07	1.55963e+08	6.25807e+07	1.09911e+08	4.59715e+07	1.81532e+07	2.97264e+07	4.15415e+07	4.24044e+07	3.06237e+07	7.48405e+07
Com_5189_pos	2-(1H-indol-3-yl)acetic acid	--	C10 H9 N O2	175.064	5.94	176.071	--	--	HMDB0000197	--	Organoheterocyclic compounds	Indoles and derivatives	Indolyl carboxylic acids and derivatives	--	--	--	Full match	No results	Full match					1.71906	0.781616	0.00644524	0.944444	1.43334	1.697	up	920037	1.29786e+06	1.31074e+06	1.20774e+06	2.06827e+06	931992	696844	548401	780007	746238	689403	1.03963e+06
Com_6511_pos	(±)8-HEPE	--	C20 H30 O3	300.209	8.196	301.217	--	--	--	--	--	--	--	--	--	--	Invalid mass	No results	No match					1.81686	0.861449	0.00745429	0.972222	1.62634	2.127	up	1.56987e+06	1.2545e+06	1.98643e+06	2.23583e+06	2.36806e+06	1.60986e+06	959524	695640	1.21318e+06	1.19108e+06	553147	1.45534e+06
Com_8665_pos	YNH	--	C19 H24 N6 O6	1728.69	5.624	865.352	--	--	--	--	--	--	--	--	--	--	Invalid mass	No results	No results					2.8266	1.49907	0.00766914	1	1.4176	2.248	up	591599	459260	773614	266599	447874	345503	39477.7	261937	197509	198043	156817	166682
Com_1234_pos	2-methyl-2,3,4,5-tetrahydro-1,5-benzoxazepin-4-one	--	C10 H11 N O2	159.069	3.8	160.076	--	--	--	--	--	--	--	--	--	--	Invalid mass	No results	No results					2.38824	1.25595	0.00774551	0.916667	1.54905	1.732	up	2.30738e+08	1.61011e+08	3.12398e+08	1.15931e+08	2.0929e+08	8.7318e+07	3.97271e+07	6.395e+07	8.90307e+07	8.73176e+07	5.58768e+07	1.31675e+08
Com_10484_pos	C-8 Ceramide-1-phosphate	--	C26 H52 N O6 P	527.336	10.144	528.343	--	--	--	--	--	--	--	--	--	--	Invalid mass	No results	No results	Lipids and lipid-like molecules	Sphingolipids	Phosphosphingolipids	Phosphosphingolipids	2.82972	1.50066	0.00782707	0.916667	1.53481	1.813	up	151762	87627.1	49664.1	156070	158076	46759.5	48637.6	37951.4	24400.5	31914.5	32608	54178
Com_3836_pos	D-Glucosamine	D-Glucosamine; Chitosamine; 2-Amino-2-deoxy-D-glucose	C6 H13 N O5	179.08	1.626	180.087	cpd:C00329	map00520 Amino sugar and nucleotide sugar metabolism;map01100 Metabolic pathways	HMDB0030091	--	Organic oxygen compounds	Organooxygen compounds	Carbohydrates and carbohydrate conjugates	--	--	--	No results	No results	Full match	Organic oxygen compounds	Organooxygen compounds	Carbohydrates and carbohydrate conjugates	Hexoses	2.12526	1.08764	0.00797578	0.916667	1.55217	1.731	up	1.06203e+07	2.02981e+07	1.28012e+07	9.65578e+06	1.78872e+07	8.76137e+06	5.25412e+06	4.38818e+06	3.36048e+06	4.43832e+06	7.94591e+06	1.22668e+07
Com_86_pos	Creatinine	Creatinine; 1-Methylglycocyamidine	C4 H7 N3 O	113.059	1.402	114.067	cpd:C00791	map00330 Arginine and proline metabolism;map01100 Metabolic pathways	HMDB0000562	--	Organic acids and derivatives	Carboxylic acids and derivatives	Amino acids, peptides, and analogues	--	--	--	Full match	Full match	Full match	Organic acids and derivatives	Carboxylic acids and derivatives	Amino acids, peptides, and analogues	Alpha amino acids and derivatives	1.84329	0.882286	0.00814562	0.944444	1.48345	1.72	up	2.67785e+08	2.55387e+08	1.96524e+08	1.67055e+08	1.28861e+08	1.18372e+08	9.06634e+07	1.65156e+08	8.00716e+07	8.10635e+07	8.37161e+07	1.14524e+08
Com_3554_pos	(3beta,9xi)-3-(beta-D-Glucopyranosyloxy)-14-hydroxycard-20(22)-enolide	--	C29 H44 O9	518.287	7.129	519.294	--	--	--	--	--	--	--	--	--	--	Invalid mass	No results	No results					3.21861	1.68644	0.0084405	0.972222	1.19972	1.131	up	1.23278e+06	644966	791901	857276	3.64495e+06	881652	213917	407361	387138	464558	706763	322434
Com_2662_pos	2-hydroxy-6-[(8Z,11Z)-pentadeca-8,11,14-trien-1-yl]benzoic acid	--	C22 H30 O3	324.204	10.134	325.212	--	--	--	--	--	--	--	--	--	--	Invalid mass	No results	No results					3.52874	1.81915	0.00847481	1	1.59378	2.37	up	3.94486e+06	2.34239e+06	1.54428e+06	2.80676e+06	4.14004e+06	1.72682e+06	915669	918537	123759	1.02275e+06	427698	1.26893e+06
Com_8164_pos	Cortisone	Cortisone; 17alpha,21-Dihydroxy-4-pregnene-3,11,20-trione; Kendall's compound E; Reichstein's substance Fa	C21 H28 O5	360.194	6.038	361.201	cpd:C00762	map00140 Steroid hormone biosynthesis;map01100 Metabolic pathways;map04960 Aldosterone-regulated sodium reabsorption;map05200 Pathways in cancer;map05215 Prostate cancer	HMDB0002802	LMST02030090	Lipids and lipid-like molecules	Steroids and steroid derivatives	Hydroxysteroids	Sterol Lipids [ST]	Steroids [ST02]	C21 steroids (gluco/mineralocorticoids, progestogins) and derivatives [ST0203]	Full match	Full match	No results	Lipids and lipid-like molecules	Steroids and steroid derivatives	Hydroxysteroids	21-hydroxysteroids	2.75906	1.46418	0.00866893	0.916667	1.39565	1.525	up	606990	843400	266911	439521	190427	371126	109592	77617.5	89794.3	156773	150450	401026
Com_10420_pos	SM 8:1;2O/33:0	--	C46 H93 N2 O6 P	800.678	11.614	801.686	--	--	--	--	--	--	--	--	--	--	No results	Full match	No results					0.338613	-1.56229	0.00896706	0.861111	1.56222	-1.905	down	196959	538097	223832	234973	246828	2.16941e+06	1.82615e+06	1.42987e+06	1.19183e+06	2.22205e+06	1.90606e+06	2.08546e+06
Com_5917_pos	(2S)-2-(2-hydroxypropan-2-yl)-2H,3H,7H-furo[3,2-g]chromen-7-one	--	C14 H14 O4	246.085	6.093	247.092	--	--	--	--	--	--	--	--	--	--	Invalid mass	No results	No results					4.31948	2.11086	0.00963811	0.916667	1.42004	1.111	up	1.12018e+06	254238	281553	112202	368652	180604	140937	70021.5	38362.8	33474.3	220914	32798.7
Com_8498_pos	12-epi Leukotriene B4	--	C20 H32 O4	353.257	6.48	354.264	--	--	--	--	--	--	--	--	--	--	Invalid mass	No results	No results					2.58363	1.3694	0.0101428	0.944444	1.20701	1.49	up	404291	958845	1.12043e+06	848222	2.15876e+06	762552	363409	502462	260640	360533	381394	551833
Com_1144_pos	LPC 18:0-SN1	--	C26 H54 N O7 P	523.365	10.698	524.372	--	--	--	--	--	--	--	--	--	--	No results	Full match	Full match					1.90275	0.928083	0.0115985	0.944444	1.43525	1.657	up	1.3309e+07	9.99874e+06	7.12889e+06	9.24229e+06	6.02736e+06	4.67539e+06	4.22939e+06	2.47115e+06	4.4414e+06	4.50762e+06	6.74423e+06	4.08462e+06
Com_1145_pos	Epinephrine	L-Adrenaline; (R)-(-)-Adrenaline; (R)-(-)-Epinephrine; (R)-(-)-Epirenamine; (R)-(-)-Adnephrine; 4-[(1R)-1-Hydroxy-2-(methylamino)ethyl]-1,2-benzenediol	C9 H13 N O3	183.09	5.649	184.097	cpd:C00788	map00350 Tyrosine metabolism;map01100 Metabolic pathways;map04024 cAMP signaling pathway;map04080 Neuroactive ligand-receptor interaction;map04261 Adrenergic signaling in cardiomyocytes;map04923 Regulation of lipolysis in adipocytes;map04924 Renin secretion	HMDB0000068	--	Benzenoids	Phenols	Benzenediols	--	--	--	Full match	No results	Full match	Benzenoids	Phenols	Benzenediols	Catechols	1.80859	0.854866	0.011693	0.916667	1.45885	1.619	up	5.34821e+06	7.10004e+06	8.10214e+06	7.10924e+06	1.32444e+07	1.25836e+07	6.35398e+06	6.22706e+06	3.68756e+06	3.58621e+06	4.01451e+06	5.70488e+06
Com_8892_pos	7α-Hydroxytestosterone	7alpha-Hydroxytestosterone	C19 H28 O3	304.204	6.756	287.201	cpd:C05291	map00140 Steroid hormone biosynthesis	--	--	--	--	--	--	--	--	Full match	No results	Full match	Lipids and lipid-like molecules	Steroids and steroid derivatives	Androstane steroids	Androgens and derivatives	2.38601	1.2546	0.0122107	1	1.00052	1.437	up	116442	185102	275747	142734	450798	152743	102656	93389.8	82676.6	110002	87049.4	78945.3
Com_2277_pos	methyl 3,4,5-trihydroxycyclohex-1-ene-1-carboxylate	--	C8 H12 O5	210.051	5.269	211.058	--	--	--	--	--	--	--	--	--	--	Invalid mass	No results	No results					2.84149	1.50665	0.0125727	0.916667	1.44085	1.288	up	5.58978e+06	1.91743e+06	1.64765e+06	965867	2.43329e+06	1.99571e+06	839976	1.91349e+06	1.03987e+06	547200	314436	465471
Com_359_pos	o-Cresol	o-Cresol; 2-Hydroxytoluene; o-Methylphenol	C7 H8 O	108.058	5.407	109.065	cpd:C01542	map01100 Metabolic pathways	HMDB0002055	--	Benzenoids	Phenols	Cresols	--	--	--	No results	No results	Full match	Benzenoids	Phenols	Cresols	Ortho cresols	1.59207	0.670907	0.0125872	0.888889	1.55527	1.831	up	2.83069e+07	4.56256e+07	4.83294e+07	2.80382e+07	5.38118e+07	4.99535e+07	2.57047e+07	2.26296e+07	2.30103e+07	2.91267e+07	2.46052e+07	3.4505e+07
Com_3793_pos	1,3-Dimethyluracil	--	C6 H8 N2 O2	140.059	1.413	141.066	--	--	HMDB0002144	--	Organoheterocyclic compounds	Diazines	Pyrimidines and pyrimidine derivatives	--	--	--	No results	No results	Full match	Organoheterocyclic compounds	Diazines	Pyrimidines and pyrimidine derivatives	Pyrimidones	1.75906	0.814804	0.012657	0.888889	1.45547	1.501	up	2.83889e+06	1.35551e+06	2.13777e+06	1.62947e+06	1.17798e+06	1.25991e+06	844193	1.47921e+06	880816	741152	786988	1.17962e+06
Com_5581_pos	SM 8:0;2O/26:0	--	C39 H81 N2 O6 P	704.584	9.927	705.591	--	--	--	--	--	--	--	--	--	--	No results	Full match	No results					1.71694	0.779841	0.0132641	0.888889	1.43973	1.583	up	5.16911e+06	5.81726e+06	5.11016e+06	3.84435e+06	8.22719e+06	3.33445e+06	4.27049e+06	2.48123e+06	2.00037e+06	2.69135e+06	2.76e+06	4.14462e+06
Com_3834_pos	Hydroxyproline	Hydroxyproline; L-Hydroxyproline; trans-4-Hydroxy-L-proline	C5 H9 N O3	131.06	1.632	132.067	cpd:C01157	map00330 Arginine and proline metabolism;map01100 Metabolic pathways	HMDB0240251	--	Organic acids and derivatives	Carboxylic acids and derivatives	Amino acids, peptides, and analogues	--	--	--	No results	Invalid mass	No results	Organic acids and derivatives	Carboxylic acids and derivatives	Amino acids, peptides, and analogues	Proline and derivatives	2.09018	1.06362	0.0143302	0.916667	1.44547	2.405	up	5.55114e+06	3.86202e+06	4.4557e+06	5.61418e+06	4.41231e+06	4.94615e+06	1.48013e+06	4.5069e+06	1.601e+06	2.66785e+06	836247	2.70647e+06
Com_1482_pos	L-Cystathionine	L-Cystathionine	C7 H14 N2 O4 S	222.068	5.538	223.075	cpd:C02291	map00260 Glycine, serine and threonine metabolism;map00270 Cysteine and methionine metabolism;map01100 Metabolic pathways;map01230 Biosynthesis of amino acids	HMDB0000099	--	Organic acids and derivatives	Carboxylic acids and derivatives	Amino acids, peptides, and analogues	--	--	--	No results	No results	Full match	Organic acids and derivatives	Carboxylic acids and derivatives	Amino acids, peptides, and analogues	L-cysteine-S-conjugates	0.44245	-1.17641	0.0149457	0.916667	1.41661	-1.725	down	3.72246e+06	1.13017e+07	1.09692e+07	6.91188e+06	7.17464e+06	1.4382e+07	1.94223e+07	8.19254e+06	1.88517e+07	1.64694e+07	2.77463e+07	3.24092e+07
Com_9199_pos	Prostaglandin B2	Prostaglandin B2; PGB2	C20 H30 O4	334.214	6.732	335.221	cpd:C05954	map00590 Arachidonic acid metabolism;map01100 Metabolic pathways;map04726 Serotonergic synapse	HMDB0004236	LMFA03010018	Lipids and lipid-like molecules	Fatty Acyls	Eicosanoids	Fatty Acyls [FA]	Eicosanoids [FA03]	Prostaglandins [FA0301]	No results	No results	Full match	Lipids and lipid-like molecules	Fatty Acyls	Eicosanoids	Prostaglandins and related compounds	1.79871	0.84696	0.0149473	0.888889	1.42004	1.617	up	1.41237e+06	754550	990950	580873	1.55646e+06	1.00532e+06	527871	618914	502887	375251	618911	858979
Com_3126_pos	Orlistat	--	C29 H53 N O5	533.342	5.648	534.35	--	--	HMDB0015215	--	Organic acids and derivatives	Carboxylic acids and derivatives	Amino acids, peptides, and analogues	--	--	--	Invalid mass	No results	No results	Organic acids and derivatives	Carboxylic acids and derivatives	Amino acids, peptides, and analogues	Leucine and derivatives	39.8497	5.3165	0.0159505	0.972222	1.56449	1.77	up	2.96138e+06	2.37158e+06	3.69776e+06	2.7454e+06	74948.1	62318.2	45182.1	55410.4	39107.6	63265.7	47216.4	48776.2
Com_146_pos	Cinnamoylglycine	--	C11 H11 N O3	205.075	5.748	206.082	--	--	HMDB0011621	--	Organic acids and derivatives	Carboxylic acids and derivatives	Amino acids, peptides, and analogues	--	--	--	Full match	Full match	Full match	Organic acids and derivatives	Carboxylic acids and derivatives	Amino acids, peptides, and analogues	N-acyl-alpha amino acids	1.7126	0.776191	0.0159554	0.944444	1.27958	1.425	up	1.08843e+08	5.47694e+07	5.82569e+07	3.90753e+07	5.62767e+07	5.8011e+07	2.38567e+07	4.52132e+07	3.83888e+07	2.6828e+07	4.9487e+07	3.5327e+07
Com_13359_pos	SM 8:1;2O/28:7	--	C41 H69 N2 O6 P	1432.95	9.988	717.483	--	--	--	--	--	--	--	--	--	--	No results	Invalid mass	No results					0.332964	-1.58656	0.0160173	0.916667	1.44678	-2.11	down	44851.3	44148.7	50220.2	45319.2	459078	408569	723823	542418	495878	433986	375153	588806
Com_36_pos	4-Hydroxybenzaldehyde	4-Hydroxybenzaldehyde; p-Hydroxybenzaldehyde	C7 H6 O2	122.037	5.407	105.034	cpd:C00633	map01100 Metabolic pathways	HMDB0011718	--	Organic oxygen compounds	Organooxygen compounds	Carbonyl compounds	--	--	--	Full match	Full match	Full match	Organic oxygen compounds	Organooxygen compounds	Carbonyl compounds	Hydroxybenzaldehydes	1.59511	0.673659	0.0163521	0.888889	1.53359	1.77	up	2.52328e+08	4.19036e+08	4.47591e+08	2.48861e+08	4.97202e+08	4.53206e+08	2.2916e+08	2.05444e+08	2.19011e+08	2.67465e+08	2.21365e+08	3.10883e+08
Com_12163_pos	Dl-3-Hydroxy-kynurenine	--	C10 H12 N2 O4	224.08	5.338	225.087	--	--	--	--	--	--	--	--	--	--	No results	No results	Full match	Organic oxygen compounds	Organooxygen compounds	Carbonyl compounds	Alkyl-phenylketones	2.77947	1.47481	0.0165127	0.861111	1.22071	1.829	up	446365	594321	459419	303585	261811	97338.8	89177.5	106437	162302	116899	170836	132496
Com_14505_pos	4-Pregnen-17alpha,20alpha-Diol-3-One	--	C21 H32 O3	332.236	6.461	333.243	--	--	--	--	--	--	--	--	--	--	No results	No results	Full match					2.31842	1.21314	0.0173975	0.861111	1.08537	1.773	up	52861.3	122174	200883	121396	240553	186458	53510.3	75952.8	56393	50869.1	67790.1	94173.2
Com_4968_pos	Nicotinamide N-oxide	--	C6 H6 N2 O2	138.043	1.924	139.051	--	--	HMDB0002730	--	Organoheterocyclic compounds	Pyridines and derivatives	Pyridinecarboxylic acids and derivatives	--	--	--	No results	No results	Full match					2.16281	1.11291	0.0177824	0.916667	1.42791	1.323	up	4.61372e+06	2.03154e+06	1.69671e+06	2.62812e+06	1.42509e+06	1.15151e+06	1.15709e+06	1.27631e+06	617660	788232	1.40308e+06	1.02108e+06
Com_8752_pos	Bicyclo prostaglandin E2	--	C20 H30 O4	334.215	6.584	335.222	--	--	HMDB0249187	--	Lipids and lipid-like molecules	Fatty Acyls	Eicosanoids	--	--	--	Full match	No results	Full match	Lipids and lipid-like molecules	Fatty Acyls	Eicosanoids	Prostaglandins and related compounds	1.7715	0.82497	0.0183272	0.861111	1.09249	1.655	up	758819	361391	857848	580873	871968	550148	318624	590243	230160	491715	381240	235295
Com_5719_pos	LPC 15:1-SN1	--	C23 H46 N O7 P	479.302	8.663	480.309	--	--	--	--	--	--	--	--	--	--	No results	Full match	Full match					3.11295	1.63828	0.0188865	0.972222	1.54155	2.323	up	1.04525e+06	1.53331e+06	613818	1.61715e+06	823979	1.21538e+06	655736	44789.6	603492	530627	207266	158213
Com_183_pos	PC O-18:0	--	C26 H54 N O7 P	523.365	10.184	524.372	--	--	--	LMGP01020046	--	--	--	Glycerophospholipids [GP]	Glycerophosphocholines [GP01]	1-alkyl,2-acylglycerophosphocholines [GP0102]	No results	Full match	Full match					1.64493	0.718028	0.0192757	0.888889	1.36856	1.738	up	5.64286e+07	8.45394e+07	4.96095e+07	9.17213e+07	7.81672e+07	5.66396e+07	5.03738e+07	2.0794e+07	3.63795e+07	4.10719e+07	6.14502e+07	4.35006e+07
Com_292_pos	4-Methoxybenzaldehyde	p-Anisaldehyde	C8 H8 O2	154.063	5.408	137.06	cpd:C10761	--	HMDB0029686	--	Benzenoids	Benzene and substituted derivatives	Benzoyl derivatives	--	--	--	Invalid mass	No results	No results	Benzenoids	Benzene and substituted derivatives	Benzoyl derivatives	Benzoyl derivatives	1.52337	0.607265	0.0193624	0.888889	1.47641	1.709	up	3.26926e+07	5.327e+07	5.85512e+07	3.47673e+07	6.46749e+07	5.79453e+07	3.19533e+07	2.86214e+07	2.89441e+07	3.6968e+07	3.03137e+07	4.13796e+07
Com_2960_pos	3-ethoxy-5-(trifluoromethyl)pyridine-2-carboximidamide	--	C9 H10 F3 N3 O	211.094	1.414	212.101	--	--	--	--	--	--	--	--	--	--	Invalid mass	No results	No results					2.56587	1.35945	0.0194331	0.888889	1.37785	1.579	up	4.32866e+06	2.00891e+06	4.27245e+06	1.31611e+06	4.58734e+06	2.05066e+06	733056	2.70182e+06	1.2191e+06	336857	626956	1.61723e+06
Com_2276_pos	Octadecanamine	--	C18 H39 N	269.309	8.925	270.316	--	--	--	--	--	--	--	--	--	--	Full match	No results	No results	Organic nitrogen compounds	Organonitrogen compounds	Amines	Monoalkylamines	0.51522	-0.95674	0.0195645	0.833333	1.49101	-0.574	down	67574.7	60630.7	36503	104924	206895	6.91818e+06	1.7517e+06	2.44277e+06	2.77647e+06	3.44872e+06	1.93523e+06	1.99766e+06
Com_1420_pos	Inosine	Inosine	C10 H12 N4 O5	268.081	3.248	269.088	cpd:C00294	map00230 Purine metabolism;map01100 Metabolic pathways	HMDB0000195	--	Nucleosides, nucleotides, and analogues	Purine nucleosides	-	--	--	--	Full match	Full match	Full match	Nucleosides, nucleotides, and analogues	Purine nucleosides	Not available	Purine nucleosides	3.1678	1.66348	0.0197093	1	1.50662	2.563	up	8.80997e+07	5.28484e+07	9.12976e+07	5.68944e+07	5.4096e+07	3.59811e+07	2.04084e+07	3.06901e+07	1.98824e+07	2.04442e+06	2.12686e+07	2.54157e+07
Com_6569_pos	Ouabain	Ouabain; G-Strophanthin	C29 H44 O12	566.275	8.855	567.282	cpd:C01443	map04976 Bile secretion	HMDB0015224	LMST01120022	Benzenoids	Naphthalenes	-	Sterol Lipids [ST]	Sterols [ST01]	Cardanolides and derivatives [ST0112]	Invalid mass	No results	No results	Lipids and lipid-like molecules	Steroids and steroid derivatives	Steroid lactones	Cardenolide glycosides and derivatives	22.6824	4.5035	0.0198068	0.916667	1.4978	1.782	up	793835	620501	910386	882527	28271.3	26552.3	26796.9	28954.6	17018.1	23464.5	26018.9	21562.5
Com_1349_pos	Thymine	Thymine; 5-Methyluracil	C5 H6 N2 O2	126.043	4.872	127.051	cpd:C00178	map00240 Pyrimidine metabolism;map01100 Metabolic pathways	HMDB0000262	--	Organoheterocyclic compounds	Diazines	Pyrimidines and pyrimidine derivatives	--	--	--	No results	No results	Full match	Organoheterocyclic compounds	Diazines	Pyrimidines and pyrimidine derivatives	Hydroxypyrimidines	2.31838	1.21312	0.0199431	0.888889	1.45659	1.481	up	1.11707e+07	5.50719e+06	1.30871e+07	3.06872e+06	8.36563e+06	4.60046e+06	1.89529e+06	5.0875e+06	2.67182e+06	4.77796e+06	2.65524e+06	2.66724e+06
Com_15001_pos	2-[(5-nitro-2-furyl)carbonyl]hydrazine-1-carbothioamide	--	C6 H6 N4 O4 S	251.993	6.142	253.001	--	--	--	--	--	--	--	--	--	--	Invalid mass	No results	No results					0.30114	-1.73149	0.0200456	0.861111	1.09016	-1.685	down	22226.7	27218.8	32800.2	27406.1	35175.4	25910.2	61265.9	147737	135612	52233.6	23203.9	146917
Com_922_pos	Thymopentin	--	C30 H49 N9 O9	679.365	9.653	680.372	--	--	HMDB0259057	--	Organic acids and derivatives	Carboxylic acids and derivatives	Amino acids, peptides, and analogues	--	--	--	No results	No results	Full match	Organic acids and derivatives	Carboxylic acids and derivatives	Amino acids, peptides, and analogues	Oligopeptides	357.528	8.48191	0.0206394	0.972222	1.49387	1.757	up	1.40153e+07	1.15095e+07	1.81944e+07	1.56938e+07	34530.8	33378.7	30603.4	34278.8	18367.7	26572.2	30287.4	26257.4
Com_12456_pos	DLK	--	C16 H30 N4 O6	374.221	10.254	375.228	--	--	--	--	--	--	--	--	--	--	Invalid mass	No results	No results					2.01021	1.00734	0.0210744	0.861111	1.34773	1.586	up	69927.3	26796.6	36251.7	71946.8	68051.7	28244.3	30334.1	29056.5	17004.8	22835.8	27563.4	23050
Com_10958_pos	11-Ketoetiocholanolone	11-Ketoetiocholanolone; 3alpha-Hydroxy-5beta-androstane-11,17-dione	C19 H28 O3	304.204	6.409	305.212	cpd:C14552	--	HMDB0006031	LMST02020123	Lipids and lipid-like molecules	Steroids and steroid derivatives	Androstane steroids	Sterol Lipids [ST]	Steroids [ST02]	C19 steroids (androgens) and derivatives [ST0202]	No results	No results	Full match	Lipids and lipid-like molecules	Steroids and steroid derivatives	Androstane steroids	Androgens and derivatives	2.13168	1.09199	0.0221001	0.944444	1.10522	1.438	up	127087	384016	259258	165124	437731	155641	116786	125559	99304.5	76226.5	150959	148371
Com_3567_pos	Pyridoxine	Pyridoxine; Pyridoxol	C8 H11 N O3	169.074	5.392	170.082	cpd:C00314	map00750 Vitamin B6 metabolism;map01100 Metabolic pathways	HMDB0000239	--	Organoheterocyclic compounds	Pyridines and derivatives	Pyridoxines	--	--	--	No results	No results	Full match	Organoheterocyclic compounds	Pyridines and derivatives	Pyridoxines	Pyridoxines	1.93744	0.954155	0.0237504	0.888889	1.36376	1.59	up	4.93278e+06	2.70813e+06	2.60614e+06	4.58413e+06	3.33362e+06	1.3869e+06	1.04174e+06	2.12238e+06	1.9755e+06	2.04183e+06	1.69859e+06	1.21144e+06
Com_5841_pos	LPC 10:0-SN1	--	C18 H38 N O7 P	411.239	6.839	412.247	--	--	--	--	--	--	--	--	--	--	No results	Full match	Full match					0.191027	-2.38815	0.0245358	0.888889	1.27804	-1.355	down	61110	88373	38321.4	267052	31973.4	228118	105877	113208	1.2989e+06	739489	350050	1.13512e+06
Com_9957_pos	SM 8:1;2O/34:1	--	C47 H93 N2 O6 P	812.678	11.225	813.685	--	--	--	--	--	--	--	--	--	--	No results	Full match	No results					0.342125	-1.5474	0.0255368	0.888889	1.4721	-1.833	down	380412	105252	90271.5	85698	1.73882e+06	2.85455e+06	2.79075e+06	1.95116e+06	2.36868e+06	3.41979e+06	2.89337e+06	1.93616e+06
Com_4027_pos	D-Sphingosine	Sphingosine; Sphingenine; Sphingoid; Sphing-4-enine	C18 H37 N O2	299.283	7.975	300.29	cpd:C00319	map00600 Sphingolipid metabolism;map01100 Metabolic pathways;map04071 Sphingolipid signaling pathway;map04210 Apoptosis;map04217 Necroptosis	HMDB0000252	--	Organic nitrogen compounds	Organonitrogen compounds	Amines	--	--	--	Full match	Full match	Full match	Organic nitrogen compounds	Organonitrogen compounds	Amines	1,2-aminoalcohols	0.226496	-2.14244	0.0261677	0.916667	1.40693	-1.284	down	75184.9	102153	86160.8	105169	77670.2	568199	485948	797618	1.36759e+06	1.54615e+06	132210	149756
Com_217_pos	DL-Arginine	Amino acid(Arg-); Arginine; 2-Amino-5-guanidinovaleric acid	C6 H14 N4 O2	174.112	1.341	175.119	cpd:C02385	--	HMDB0251511	--	Organic acids and derivatives	Carboxylic acids and derivatives	Amino acids, peptides, and analogues	--	--	--	Full match	Full match	Full match	Organic acids and derivatives	Carboxylic acids and derivatives	Amino acids, peptides, and analogues	Arginine and derivatives	1.71074	0.774619	0.0271443	0.944444	1.42863	1.206	up	1.09132e+08	8.53013e+07	7.75824e+07	8.224e+07	2.03739e+08	7.32876e+07	5.0741e+07	5.77125e+07	5.0076e+07	8.05312e+07	5.9766e+07	7.01851e+07
Com_4692_pos	3-phenyl-5-(trifluoromethyl)-4,5-dihydro-1H-pyrazol-5-ol	--	C10 H9 F3 N2 O	230.067	4.798	231.075	--	--	--	--	--	--	--	--	--	--	Full match	No results	No results					2.82772	1.49964	0.0287345	0.944444	1.24674	0.988	up	4.33053e+06	1.35582e+06	903973	1.12029e+06	805712	633791	639690	518705	801570	593676	477007	205217
Com_97_pos	PC O-16:0	--	C24 H50 N O7 P	495.334	9.317	496.341	--	--	--	LMGP01020019	--	--	--	Glycerophospholipids [GP]	Glycerophosphocholines [GP01]	1-alkyl,2-acylglycerophosphocholines [GP0102]	No results	Full match	Full match					1.56484	0.646018	0.0301888	0.916667	1.32465	1.598	up	1.85967e+08	2.43002e+08	1.45321e+08	1.94614e+08	2.40849e+08	1.43295e+08	1.31367e+08	6.04072e+07	9.33545e+07	1.30224e+08	1.88082e+08	1.33412e+08
Com_5563_pos	α-Hydroxyhippuric acid	--	C9 H9 N O4	195.054	5.007	196.061	--	--	--	--	--	--	--	--	--	--	Full match	Full match	No results	Benzenoids	Benzene and substituted derivatives	Benzoic acids and derivatives	Hippuric acids	1.57888	0.658897	0.0302698	0.833333	1.1569	1.33	up	955434	2.21542e+06	1.13524e+06	1.09419e+06	1.89731e+06	1.28658e+06	724705	814519	834545	1.20893e+06	666688	1.18751e+06
Com_9107_pos	N-[4-(diethylamino)phenyl]-N'-phenylurea	--	C17 H21 N3 O	305.145	8.492	306.153	--	--	--	--	--	--	--	--	--	--	Invalid mass	No results	No results					3.40364	1.76708	0.0303958	0.888889	1.16412	1.03	up	1.01449e+06	401078	194786	439970	80582.7	146353	37891.4	39527	379784	38923.8	50694.3	122244
Com_9390_pos	Acetophenone	Acetophenone; 1-Phenylethanone; Phenyl methyl ketone; Acetylbenzene; Methyl phenyl ketone	C8 H8 O	120.056	1.272	121.063	cpd:C07113	--	HMDB0033910	--	Organic oxygen compounds	Organooxygen compounds	Carbonyl compounds	--	--	--	Invalid mass	No results	No results	Organic oxygen compounds	Organooxygen compounds	Carbonyl compounds	Alkyl-phenylketones	1.63109	0.705838	0.0318916	0.888889	1.1525	1.533	up	1.5661e+06	1.81171e+06	1.80527e+06	1.52069e+06	2.46565e+06	960628	1.32071e+06	987994	1.18363e+06	512490	769577	1.43619e+06
Com_13829_pos	PC 18:1_20:5	--	C46 H80 N O8 P	805.563	7.777	806.57	--	--	--	LMGP01012216	--	--	--	Glycerophospholipids [GP]	Glycerophosphocholines [GP01]	Diacylglycerophosphocholines [GP0101]	No results	Full match	No results					1.988	0.991316	0.0333287	0.888889	1.16985	1.395	up	2.08923e+06	2.25383e+06	1.27329e+06	3.26274e+06	5.14808e+06	3.0777e+06	1.49161e+06	553062	1.52951e+06	1.99547e+06	1.8916e+06	1.14283e+06
Com_7791_pos	N-Acetyl-aspartic acid	N-Acetyl-L-aspartate; N-Acetyl-L-aspartic acid	C6 H9 N O5	175.048	2.071	176.056	cpd:C01042	map00250 Alanine, aspartate and glutamate metabolism;map01100 Metabolic pathways	--	--	--	--	--	--	--	--	No results	No results	Full match	Organic acids and derivatives	Carboxylic acids and derivatives	Amino acids, peptides, and analogues	Aspartic acid and derivatives	2.52991	1.33909	0.0344403	0.944444	1.31874	1.129	up	2.22481e+06	517512	405449	572164	1.29457e+06	615669	342429	558810	290725	356074	319450	357954
Com_1084_pos	5,8-dihydroxy-10-methyl-5,8,9,10-tetrahydro-2H-oxecin-2-one	--	C10 H14 O4	220.068	6.401	221.075	--	--	--	--	--	--	--	--	--	--	Invalid mass	No results	No results					0.477884	-1.06527	0.0350233	0.805556	1.14052	-1.311	down	619752	808164	648530	612422	4.99193e+06	3.75459e+06	5.30784e+06	3.34629e+06	2.99072e+06	2.9243e+06	5.3693e+06	3.99079e+06
Com_7209_pos	15(S)-HpETE	15(S)-HPETE; (5Z,8Z,11Z,13E)-(15S)-15-Hydroperoxyicosa-5,8,11,13-tetraenoic acid; 15-Hydroperoxyeicosatetraenoate; 15-Hydroperoxyicosatetraenoate; 15-Hydroperoxyeicosatetraenoic acid; 15-Hydroperoxyicosatetraenoic acid; (5Z,8Z,11Z,13E)-(15S)-15-Hydroperoxyicosa-5,8,11,13-tetraenoate	C20 H32 O4	318.22	6.772	319.227	cpd:C05966	map00590 Arachidonic acid metabolism;map01100 Metabolic pathways;map04726 Serotonergic synapse;map04750 Inflammatory mediator regulation of TRP channels;map04913 Ovarian steroidogenesis	HMDB0004244	--	Lipids and lipid-like molecules	Fatty Acyls	Eicosanoids	--	--	--	Invalid mass	No results	No results	Lipids and lipid-like molecules	Fatty Acyls	Eicosanoids	Hydroperoxyeicosatetraenoic acids	4.10704	2.0381	0.0405435	0.972222	1.29903	1.113	up	226242	275914	641598	1.09606e+06	2.03322e+06	206625	204871	151122	202684	209325	167168	155556
Com_12491_pos	LPC 18:4-SN1	--	C26 H46 N O7 P	515.302	8.271	516.309	--	--	--	--	--	--	--	--	--	--	No results	Full match	No results					3.30117	1.72298	0.0413552	0.861111	1.07256	0.963	up	123256	90971.2	44090.8	142188	584233	185255	38492.2	105067	46070.1	102240	23598.7	38950
Com_562_pos	LPC 18:3-SN1	--	C26 H48 N O7 P	517.318	8.71	518.326	--	--	--	--	--	--	--	--	--	--	No results	Full match	Full match					1.90443	0.929363	0.0429715	0.861111	1.0079	1.31	up	2.78291e+07	2.56272e+07	1.11484e+07	2.82492e+07	5.04979e+07	2.40648e+07	1.53841e+07	8.87816e+06	1.76052e+07	2.4974e+07	1.4342e+07	6.72542e+06
Com_5558_pos	5-methoxy-2-phenyl-4H-chromen-4-one	--	C16 H12 O3	274.061	6.665	275.068	--	--	--	--	--	--	--	--	--	--	Invalid mass	No results	No results					0.509542	-0.972728	0.0447508	0.833333	1.37642	-0.584	down	7058.73	8376.76	7158.95	40916.4	9595.98	294491	148028	273681	106327	43795.5	47253.4	102343
Com_773_pos	PC 18:2_18:2	--	C44 H80 N O8 P	781.564	9.587	782.571	--	--	--	--	--	--	--	--	--	--	No results	Full match	No results					1.63906	0.712871	0.0449762	0.888889	1.24586	1.609	up	1.12538e+08	1.18882e+08	9.88317e+07	7.45748e+07	1.12081e+08	6.7857e+07	6.68985e+07	2.2098e+07	5.48229e+07	4.06161e+07	8.30061e+07	8.93256e+07
Com_1193_pos	Melatonin	Melatonin; N-Acetyl-5-methoxytryptamine	C13 H16 N2 O2	232.125	6.007	233.133	cpd:C01598	map00380 Tryptophan metabolism;map01100 Metabolic pathways;map04080 Neuroactive ligand-receptor interaction;map04713 Circadian entrainment	HMDB0001389	--	Organoheterocyclic compounds	Indoles and derivatives	Indoles	--	--	--	Invalid mass	No results	No results	Organoheterocyclic compounds	Indoles and derivatives	Indoles	3-alkylindoles	0.517194	-0.951223	0.0468311	0.75	1.10183	-0.79	down	86263.5	91988.6	113641	109665	6.0873e+06	3.5115e+06	3.64541e+06	2.70423e+06	1.27216e+06	3.41444e+06	4.33309e+06	3.96648e+06
Com_5120_pos	5-OxoETE	5-OxoETE; (6E,8Z,11Z,14Z)-5-Oxoicosa-6,8,11,14-tetraenoic acid; 5-Oxoeicosatetraenoic acid; 5-Oxoicosatetraenoic acid	C20 H30 O3	318.218	8.061	319.225	cpd:C14732	map00590 Arachidonic acid metabolism	HMDB0010217	--	Lipids and lipid-like molecules	Fatty Acyls	Fatty acids and conjugates	--	--	--	Invalid mass	No results	No results	Lipids and lipid-like molecules	Fatty Acyls	Fatty acids and conjugates	Long-chain fatty acids	3.0826	1.62415	0.0480695	0.777778	1.30449	1.227	up	362863	1.43604e+06	689260	2.56598e+06	1.2847e+06	299833	371526	223987	407311	254240	530276	366255
Com_3319_pos	Methyltestosterone	Methyltestosterone	C20 H30 O2	302.225	9.558	320.259	cpd:C07198	--	HMDB0015655	--	Lipids and lipid-like molecules	Steroids and steroid derivatives	Androstane steroids	--	--	--	No results	No results	Full match	Lipids and lipid-like molecules	Steroids and steroid derivatives	Androstane steroids	Androgens and derivatives	1.78791	0.838274	0.0491414	0.833333	1.03602	1.288	up	3.84671e+06	1.11007e+06	2.21335e+06	1.75499e+06	2.45042e+06	2.7925e+06	928643	2.32531e+06	882672	1.79095e+06	556432	1.44036e+06
Com_16150_pos	J147	--	C18 H17 F3 N2 O2	350.124	6.562	351.131	--	--	--	--	--	--	--	--	--	--	No results	No results	Full match	Benzenoids	Benzene and substituted derivatives	Anilides	Anilides	0.636502	-0.651762	0.0492212	0.916667	1.16389	-1.644	down	108745	309479	256765	271323	377541	429628	537111	567849	309074	463835	436924	440076
Com_3284_neg	PC 18:0_22:5	--	C48 H86 N O8 P	881.617	9.854	880.61	--	--	--	LMGP01010818	--	--	--	Glycerophospholipids [GP]	Glycerophosphocholines [GP01]	Diacylglycerophosphocholines [GP0101]	No results	Invalid mass	No results					0.115374	-3.11561	8.67842e-06	1	2.31684	-3.284	down	1.59899e+06	1.63083e+06	1.54886e+06	1.59504e+06	2.62315e+06	3.29416e+06	7.06952e+06	2.13489e+07	1.69197e+07	2.39112e+07	2.40609e+07	1.32215e+07
Com_7477_neg	PC 18:0_22:4	--	C48 H88 N O8 P	883.63	10.855	882.623	--	--	--	LMGP01012077	--	--	--	Glycerophospholipids [GP]	Glycerophosphocholines [GP01]	Diacylglycerophosphocholines [GP0101]	No results	Invalid mass	No results					0.142271	-2.81329	1.7067e-05	1	2.18302	-3.756	down	1.54031e+06	1.62321e+06	1.41265e+06	1.45595e+06	1.14454e+06	4.57009e+06	1.40529e+07	1.94973e+07	6.52711e+06	1.26606e+07	1.57078e+07	1.41205e+07
Com_851_neg	PC 18:0_18:1	--	C44 H86 N O8 P	833.617	11.073	832.61	--	--	--	LMGP01010888	--	--	--	Glycerophospholipids [GP]	Glycerophosphocholines [GP01]	Diacylglycerophosphocholines [GP0101]	No results	Invalid mass	No results					0.0448298	-4.4794	9.27162e-05	0.972222	1.91971	-3.026	down	5.00516e+06	1.52927e+06	1.3309e+06	1.37169e+06	1.36445e+06	1.6015e+07	1.57862e+07	1.0501e+08	1.03882e+08	1.12121e+08	1.09829e+08	1.47093e+08
Com_3578_neg	LNAPE 18:2/N-20:0	--	C43 H82 N O8 P	771.578	10.06	770.571	--	--	--	--	--	--	--	--	--	--	No results	Full match	No results					0.115578	-3.11306	0.000178576	1	2.1173	-2.873	down	1.0804e+06	1.10191e+06	1.04652e+06	1.07773e+06	1.43785e+06	7.75174e+06	8.09093e+06	2.05465e+07	3.19816e+07	1.90655e+07	2.26285e+07	1.44576e+07
Com_8702_neg	LPC O-13:1	--	C21 H44 N O6 P	483.297	8.991	482.29	--	--	--	--	--	--	--	--	--	--	No results	Invalid mass	No results					5.90405	2.56171	0.00022121	0.972222	1.97446	2.713	up	1.36692e+06	2.06727e+06	1.45572e+06	432668	1.28642e+06	1.05728e+06	119094	475269	171099	101205	137060	294751
Com_2615_neg	PC 18:0_20:3	--	C46 H86 N O8 P	857.616	9.796	856.608	--	--	--	LMGP01012196	--	--	--	Glycerophospholipids [GP]	Glycerophosphocholines [GP01]	Diacylglycerophosphocholines [GP0101]	No results	Invalid mass	No results					0.176581	-2.5016	0.000440065	0.972222	1.87897	-2.155	down	2.1846e+06	2.15667e+06	1.64002e+06	2.10298e+06	2.27028e+06	1.15883e+07	2.17107e+07	2.44943e+07	1.18256e+07	1.09046e+07	3.91426e+07	1.61873e+07
Com_11227_neg	PC O-16:1_20:4	--	C44 H80 N O7 P	811.576	10.816	810.569	--	--	--	--	--	--	--	--	--	--	No results	Invalid mass	No results					0.396616	-1.33418	0.000619853	1	1.56954	-2.549	down	1.24443e+06	1.3114e+06	2.21299e+06	1.38248e+06	2.73733e+06	2.62592e+06	3.88829e+06	7.54455e+06	5.10558e+06	4.74775e+06	4.41056e+06	3.33521e+06
Com_10908_neg	LNAPE 18:1/N-20:0	--	C43 H84 N O8 P	773.594	11.276	772.587	--	--	--	--	--	--	--	--	--	--	No results	Full match	No results					0.194597	-2.36144	0.00064484	1	2.14665	-3.264	down	2.48889e+06	582950	598149	348554	611147	1.08094e+06	4.80828e+06	7.85948e+06	4.26488e+06	4.07256e+06	3.65742e+06	4.68338e+06
Com_2228_neg	LPC O-14:1	--	C22 H46 N O6 P	497.312	9.479	496.305	--	--	--	--	--	--	--	--	--	--	No results	Invalid mass	No results					2.01844	1.01324	0.000773941	1	2.04121	2.483	up	1.16633e+07	6.98923e+06	9.43539e+06	8.33486e+06	6.41858e+06	6.27879e+06	5.59076e+06	5.02015e+06	3.82859e+06	2.6842e+06	3.91502e+06	3.29703e+06
Com_4333_neg	LPA 18:2	1-Acyl-sn-glycerol 3-phosphate; 2-Lysophosphatidate; Lysophosphatidate; Lysophosphatidic acid	C21 H39 O7 P	434.243	9.596	433.235	cpd:C00681	map00561 Glycerolipid metabolism;map00564 Glycerophospholipid metabolism;map01100 Metabolic pathways;map04072 Phospholipase D signaling pathway;map04540 Gap junction;map04975 Fat digestion and absorption;map04977 Vitamin digestion and absorption;map05200 Pathways in cancer	--	LMGP10050044	--	--	--	Glycerophospholipids [GP]	Glycerophosphates [GP10]	Monoacylglycerophosphates [GP1005]	No results	Full match	No results	Lipids and lipid-like molecules	Glycerophospholipids	Glycerophosphates	1,2-diacylglycerol-3-phosphates	1.54452	0.627157	0.00158616	1	1.40727	2.305	up	1.40691e+07	1.33028e+07	1.0848e+07	1.68989e+07	1.01143e+07	1.13478e+07	9.53622e+06	9.61132e+06	7.78695e+06	7.95004e+06	8.01562e+06	6.68219e+06
Com_1451_neg	Gly-Phe	--	C11 H14 N2 O3	222.1	5.39	221.093	--	--	HMDB0028848	--	Organic acids and derivatives	Carboxylic acids and derivatives	Amino acids, peptides, and analogues	--	--	--	No results	No results	Full match	Organic acids and derivatives	Carboxylic acids and derivatives	Amino acids, peptides, and analogues	Peptides	0.218656	-2.19326	0.00187614	1	2.05909	-3.52	down	992114	1.12799e+06	852993	1.35565e+06	4.60488e+06	4.83335e+06	1.01706e+07	1.45298e+07	1.27197e+07	7.22497e+06	9.81568e+06	8.50096e+06
Com_14631_neg	PC O-18:2_20:4	--	C46 H82 N O7 P	837.59	11.872	836.583	--	--	--	--	--	--	--	--	--	--	No results	Invalid mass	No results					0.355125	-1.4936	0.0019874	1	1.82363	-3.667	down	379450	397552	791934	457271	1.19299e+06	1.04637e+06	1.85746e+06	2.29894e+06	1.70161e+06	2.57117e+06	1.75143e+06	1.83088e+06
Com_5271_neg	Oleoyl-L-α-lysophosphatidic acid	--	C21 H41 O7 P	436.259	10.222	435.252	--	--	--	--	--	--	--	--	--	--	Full match	Full match	No results	Lipids and lipid-like molecules	Glycerophospholipids	Glycerophosphates	1-acylglycerol-3-phosphates	2.55827	1.35517	0.00202648	1	2.00694	1.845	up	1.5164e+07	5.97635e+06	8.13414e+06	1.081e+07	5.7505e+06	5.2738e+06	3.67591e+06	3.53255e+06	1.91738e+06	3.31947e+06	4.83819e+06	2.69435e+06
Com_4852_neg	Glycerol-3-phosphate	DL-Glycerol 1-phosphate; Glycerol 1-phosphate; Glycerol-3-phosphate; rac-Glycerol 1-phosphate; DL-Glyceryl 1-phosphate; DL-Glycerol 3-phosphate	C3 H9 O6 P	172.013	1.341	152.995	cpd:C03189	--	HMDB0252849	--	Lipids and lipid-like molecules	Glycerophospholipids	Glycerophosphates	--	--	--	No results	No results	Full match	Lipids and lipid-like molecules	Glycerophospholipids	Glycerophosphates	Glycerophosphates	1.7718	0.825212	0.00255593	1	1.78151	2.312	up	3.58608e+06	4.3219e+06	3.79062e+06	4.70598e+06	6.19055e+06	5.77724e+06	2.77541e+06	3.51796e+06	2.42721e+06	3.31291e+06	1.65535e+06	2.32451e+06
Com_10498_neg	LNAPE 20:4/N-20:0	--	C45 H82 N O8 P	795.582	11.47	794.575	--	--	--	--	--	--	--	--	--	--	No results	Invalid mass	No results					0.0406911	-4.61914	0.00272044	1	2.12691	-1.724	down	140663	101406	90011.2	84869.4	89506.4	80913.4	2.48302e+06	1.96206e+06	634838	4.29316e+06	4.87438e+06	187363
Com_3630_neg	Luteolin	Luteolin; 3',4',5,7-Tetrahydroxyflavone; 5,7,3',4'-Tetrahydroxyflavone	C15 H10 O6	286.052	6.545	285.044	cpd:C01514	map01100 Metabolic pathways	HMDB0005800	LMPK12110006	Phenylpropanoids and polyketides	Flavonoids	Flavones	Polyketides [PK]	Flavonoids [PK12]	Flavones and Flavonols [PK1211]	Invalid mass	No results	No results	Phenylpropanoids and polyketides	Flavonoids	Flavones	Flavones	3.08795	1.62665	0.00278492	0.944444	1.58951	2.14	up	3.75884e+06	2.36663e+06	3.94966e+06	5.49528e+06	1.64948e+06	3.55584e+06	761457	2.52419e+06	716847	1.54696e+06	532620	645934
Com_7183_neg	LPC O-14:0	--	C22 H48 N O6 P	499.329	9.531	498.321	--	--	--	LMGP01060007	--	--	--	Glycerophospholipids [GP]	Glycerophosphocholines [GP01]	Monoalkylglycerophosphocholines [GP0106]	No results	Invalid mass	No results					1.94439	0.959319	0.0032467	1	1.80073	1.939	up	1.68497e+06	1.34468e+06	2.94238e+06	2.20647e+06	1.58057e+06	1.48366e+06	1.25658e+06	1.02988e+06	584451	826481	1.29844e+06	786294
Com_169_neg	Allantoin	Allantoin; 5-Ureidohydantoin; Glyoxyldiureide	C4 H6 N4 O3	158.043	1.402	157.036	cpd:C01551	--	HMDB0000462	--	Organoheterocyclic compounds	Azoles	Imidazoles	--	--	--	No results	Full match	Full match	Organoheterocyclic compounds	Azoles	Imidazoles	Imidazoles	1.79442	0.84352	0.00328061	1	1.78626	3.498	up	1.67951e+08	1.42439e+08	1.42175e+08	1.44499e+08	1.39897e+08	1.70828e+08	4.75833e+07	9.57365e+07	8.31638e+07	1.17045e+08	8.81834e+07	7.41839e+07
Com_12974_neg	PE 16:0_18:1	--	C39 H76 N O8 P	717.532	11.797	716.525	--	--	--	LMGP02010311	--	--	--	Glycerophospholipids [GP]	Glycerophosphoethanolamines [GP02]	Diacylglycerophosphoethanolamines [GP0201]	No results	Full match	No results					2.63183	1.39607	0.00353917	1	1.80546	1.719	up	1.83191e+06	1.27754e+06	1.14649e+06	1.37388e+06	1.64942e+06	3.45424e+06	1.0338e+06	1.1049e+06	601558	337468	376355	624254
Com_811_neg	LPS 18:1	--	C24 H46 N O9 P	523.292	10.174	522.284	--	--	--	LMGP03050001	--	--	--	Glycerophospholipids [GP]	Glycerophosphoserines [GP03]	Monoacylglycerophosphoserines [GP0305]	No results	Full match	No results	Lipids and lipid-like molecules	Glycerophospholipids	Glycerophosphoserines	Phosphatidylserines	3.91832	1.97023	0.00362366	0.972222	1.85096	1.598	up	9.3952e+07	2.80896e+07	4.32061e+07	7.17347e+07	1.68675e+07	2.53304e+07	7.01584e+06	2.0982e+07	1.00707e+07	1.33452e+07	1.28813e+07	6.95503e+06
Com_5926_neg	LPA 16:0	1-Acyl-sn-glycerol 3-phosphate; 2-Lysophosphatidate; Lysophosphatidate; Lysophosphatidic acid	C19 H39 O7 P	410.243	10.025	409.236	cpd:C00681	map00561 Glycerolipid metabolism;map00564 Glycerophospholipid metabolism;map01100 Metabolic pathways;map04072 Phospholipase D signaling pathway;map04540 Gap junction;map04975 Fat digestion and absorption;map04977 Vitamin digestion and absorption;map05200 Pathways in cancer	--	LMGP10050042	--	--	--	Glycerophospholipids [GP]	Glycerophosphates [GP10]	Monoacylglycerophosphates [GP1005]	No results	Full match	Full match	Lipids and lipid-like molecules	Glycerophospholipids	Glycerophosphates	1,2-diacylglycerol-3-phosphates	1.51913	0.603244	0.0039451	0.916667	1.31637	2.093	up	4.83949e+06	5.13159e+06	4.71852e+06	5.93548e+06	3.95737e+06	3.47847e+06	3.62863e+06	3.04884e+06	2.55645e+06	2.65148e+06	4.07047e+06	2.51585e+06
Com_447_neg	Genistein	Genistein; 5,7,4'-Trihydroxyisoflavone	C15 H10 O5	270.057	6.465	269.049	cpd:C06563	--	HMDB0003217	LMPK12050218	Phenylpropanoids and polyketides	Isoflavonoids	Isoflav-2-enes	Polyketides [PK]	Flavonoids [PK12]	Isoflavonoids [PK1205]	Invalid mass	No results	No results	Phenylpropanoids and polyketides	Isoflavonoids	Isoflav-2-enes	Isoflavones	2.17687	1.12225	0.00478259	0.888889	1.28434	1.79	up	2.38243e+07	2.07168e+07	4.06234e+07	4.34158e+07	1.87813e+07	2.45534e+07	1.15129e+07	2.48503e+07	1.03087e+07	1.39627e+07	7.24139e+06	1.10975e+07
Com_6399_neg	2-Arachidonyl glycerol ether	--	C23 H40 O3	410.304	9.319	409.296	--	--	HMDB0013657	--	Lipids and lipid-like molecules	Endocannabinoids	-	--	--	--	Invalid mass	No results	No results	Lipids and lipid-like molecules	Endocannabinoids	Not available	Endocannabinoids	1.86304	0.897661	0.00485046	0.916667	1.19299	2.207	up	1.55838e+06	1.50389e+06	1.00786e+06	1.06504e+06	1.05046e+06	1.29851e+06	450149	1.19182e+06	583087	754651	448164	589295
Com_1878_neg	2-Methylbutyl beta-D-glucopyranoside	--	C11 H22 O6	148.074	5.169	295.14	--	--	--	--	--	--	--	--	--	--	Invalid mass	No results	No match					2.27176	1.18381	0.00517306	0.916667	1.57236	1.892	up	2.79686e+07	1.48742e+07	2.34595e+07	1.80608e+07	1.31487e+07	1.05568e+07	5.45459e+06	8.09296e+06	1.07477e+07	1.36105e+07	4.31136e+06	5.35336e+06
Com_5614_neg	2-Hydroxy-1-(4-methoxyphenyl)propyl hexopyranoside	--	C16 H24 O8	390.153	5.839	389.146	--	--	--	--	--	--	--	--	--	--	Invalid mass	No results	No results					3.31796	1.7303	0.00535749	0.944444	1.71136	1.744	up	3.1486e+06	2.35734e+06	6.78983e+06	1.33412e+06	6.46531e+06	3.91203e+06	768661	1.31749e+06	1.73186e+06	936555	1.84372e+06	637238
Com_13304_neg	6-Deoxy-D-glucose	6-Deoxy-D-glucose; D-Quinovose; D-Chinovose; D-Glucomethylose; Isorhamnose; D-Epifucose; Isorhodeose	C6 H12 O5	164.068	1.584	163.06	cpd:C02522	--	--	--	--	--	--	--	--	--	No results	No results	Full match	Organic oxygen compounds	Organooxygen compounds	Carbohydrates and carbohydrate conjugates	Hexoses	1.7025	0.767655	0.00541172	1	1.9096	2.972	up	914451	944029	882833	1.00045e+06	931075	740376	310716	598287	716834	658265	459975	435491
Com_2428_neg	Octopamine	Octopamine; 1-(4-Hydroxyphenyl)-2-aminoethanol; p-Hydroxyphenylethanolamine	C8 H11 N O2	153.078	6.24	152.071	cpd:C04227	map04080 Neuroactive ligand-receptor interaction	HMDB0004825	--	Benzenoids	Phenols	1-hydroxy-2-unsubstituted benzenoids	--	--	--	No results	No results	Full match					1.69799	0.763825	0.00559745	0.972222	1.47769	1.95	up	3.87016e+06	4.45686e+06	5.19215e+06	4.53442e+06	7.65763e+06	5.011e+06	1.70808e+06	2.96443e+06	4.03678e+06	3.27118e+06	2.94315e+06	3.16971e+06
Com_360_neg	2-Mercaptobenzothiazole	2-Mercaptobenzothiazole; Captax	C7 H5 N S2	166.986	6.206	165.979	cpd:C14437	--	HMDB0030524	--	Organoheterocyclic compounds	Benzothiazoles	-	--	--	--	Full match	No results	No results	Organoheterocyclic compounds	Benzothiazoles	Not available	Benzothiazoles	0.107955	-3.2115	0.00566456	1	1.82381	-2.352	down	97877.6	114043	142865	108128	6.62195e+06	4.4712e+06	3.15218e+07	2.67401e+07	1.31083e+07	8.21692e+06	1.43876e+07	1.30711e+07
Com_4882_neg	9-(3-O-Methylpentofuranosyl)-1,9-dihydro-6H-purin-6-one	--	C11 H14 N4 O5	282.097	5.01	281.089	--	--	--	--	--	--	--	--	--	--	Full match	Full match	No results					1.62402	0.699566	0.0065593	1	1.67728	1.872	up	4.33749e+06	4.34589e+06	6.93911e+06	6.91952e+06	3.67827e+06	4.4347e+06	2.50179e+06	3.54849e+06	3.30022e+06	2.93371e+06	3.34986e+06	3.24195e+06
Com_13818_neg	LNAPE 18:2/N-20:2	--	C43 H78 N O8 P	767.545	9.126	766.538	--	--	--	--	--	--	--	--	--	--	No results	Full match	No results					0.369384	-1.43681	0.00664668	0.944444	1.62272	-1.99	down	2.15511e+06	3.41092e+06	2.10758e+06	2.26776e+06	5.68376e+06	1.12089e+07	6.08238e+06	1.53517e+07	1.20481e+07	1.70825e+07	1.32324e+07	8.84839e+06
Com_2703_neg	Xanthosine	Xanthosine	C10 H12 N4 O6	284.076	4.898	283.069	cpd:C01762	map00230 Purine metabolism;map00232 Caffeine metabolism;map01100 Metabolic pathways	HMDB0000299	--	Nucleosides, nucleotides, and analogues	Purine nucleosides	-	--	--	--	Full match	Full match	Full match	Nucleosides, nucleotides, and analogues	Purine nucleosides	Not available	Purine nucleosides	1.64437	0.717532	0.00704575	0.888889	1.71347	2.168	up	7.35125e+06	5.43918e+06	7.11812e+06	6.72869e+06	5.88911e+06	3.97544e+06	2.15214e+06	4.64862e+06	3.12743e+06	4.02106e+06	4.03006e+06	4.21877e+06
Com_15030_neg	SM 34:1;3O	--	C39 H79 N2 O7 P	764.57	10.771	763.563	--	--	--	--	--	--	--	--	--	--	No results	Invalid mass	No results					0.353651	-1.4996	0.00715308	0.944444	1.54643	-1.82	down	377562	341973	342691	324329	951180	428782	1.87409e+06	1.83811e+06	1.73999e+06	749848	1.16692e+06	453757
Com_223_neg	N-Acetylornithine	N-Acetylornithine; N2-Acetyl-L-ornithine	C7 H14 N2 O3	174.1	1.434	173.093	cpd:C00437	map00220 Arginine biosynthesis;map01100 Metabolic pathways;map01210 2-Oxocarboxylic acid metabolism;map01230 Biosynthesis of amino acids	HMDB0240589	--	Organic acids and derivatives	Carboxylic acids and derivatives	Amino acids, peptides, and analogues	--	--	--	Full match	Full match	Full match	Organic acids and derivatives	Carboxylic acids and derivatives	Amino acids, peptides, and analogues	N-acyl-alpha amino acids	1.99044	0.993087	0.0072309	1	1.96355	2.695	up	6.98821e+07	7.13142e+07	1.00276e+08	6.61634e+07	7.60249e+07	7.984e+07	1.84864e+07	5.52699e+07	2.96151e+07	5.86686e+07	4.23986e+07	2.84248e+07
Com_3558_neg	LPE O-15:1	--	C20 H42 N O6 P	423.275	9.645	422.268	--	--	--	--	--	--	--	--	--	--	No results	Full match	No results					1.65379	0.725779	0.00935666	0.972222	1.41361	1.753	up	5.47646e+06	3.19642e+06	5.40812e+06	2.96252e+06	2.8008e+06	3.89773e+06	2.04624e+06	2.66605e+06	2.02418e+06	2.45714e+06	2.92546e+06	2.23705e+06
Com_1307_neg	LPS 18:2	--	C24 H44 N O9 P	521.276	9.51	520.269	--	--	--	LMGP03050011	--	--	--	Glycerophospholipids [GP]	Glycerophosphoserines [GP03]	Monoacylglycerophosphoserines [GP0305]	No results	Full match	No results	Lipids and lipid-like molecules	Glycerophospholipids	Glycerophosphoserines	Phosphatidylserines	3.69292	1.88476	0.00939211	0.944444	1.6159	1.517	up	4.60225e+07	1.92999e+07	1.63875e+07	4.25661e+07	6.36105e+06	1.60299e+07	4.41026e+06	1.44542e+07	8.8459e+06	2.28723e+06	5.46293e+06	4.25521e+06
Com_486_neg	Uridine	Uridine	C9 H12 N2 O6	244.07	1.444	243.062	cpd:C00299	map00240 Pyrimidine metabolism;map01100 Metabolic pathways	HMDB0000296	--	Nucleosides, nucleotides, and analogues	Pyrimidine nucleosides	-	--	--	--	Full match	Full match	Full match	Nucleosides, nucleotides, and analogues	Pyrimidine nucleosides	Not available	Pyrimidine nucleosides	1.55983	0.641392	0.0099423	0.916667	1.80388	2.19	up	3.48327e+07	3.49599e+07	4.442e+07	3.27205e+07	3.7e+07	3.87968e+07	1.57813e+07	3.63618e+07	1.86764e+07	2.87369e+07	2.05217e+07	2.27128e+07
Com_12258_neg	PC 16:0_18:0	--	C42 H84 N O8 P	807.601	8.084	806.594	--	--	--	LMGP01010742	--	--	--	Glycerophospholipids [GP]	Glycerophosphocholines [GP01]	Diacylglycerophosphocholines [GP0101]	No results	Invalid mass	No results					0.11023	-3.18141	0.0112839	0.916667	1.91033	-1.698	down	57278.7	54811.2	57294.9	70376.5	77502.1	75247.4	68551.9	137962	758356	1.19395e+06	510314	891707
Com_2550_neg	Prostaglandin G2	Prostaglandin G2; PGG2	C20 H32 O6	368.221	6.436	367.213	cpd:C05956	map00590 Arachidonic acid metabolism;map01100 Metabolic pathways;map04611 Platelet activation;map04726 Serotonergic synapse	HMDB0003235	LMFA03010009	Lipids and lipid-like molecules	Fatty Acyls	Eicosanoids	Fatty Acyls [FA]	Eicosanoids [FA03]	Prostaglandins [FA0301]	No results	No results	Full match	Lipids and lipid-like molecules	Fatty Acyls	Eicosanoids	Prostaglandins and related compounds	1.61917	0.695252	0.0115894	0.972222	1.20283	1.618	up	2.3794e+06	2.33396e+06	4.59101e+06	3.51588e+06	2.89134e+06	2.08977e+06	1.38831e+06	1.67449e+06	2.21183e+06	2.05771e+06	1.69322e+06	1.96859e+06
Com_2015_neg	Acetaminophen glucuronide	--	C14 H17 N O8	327.096	5.393	308.078	--	--	HMDB0010316	--	Organic oxygen compounds	Organooxygen compounds	Carbohydrates and carbohydrate conjugates	--	--	--	Full match	Full match	No results	Organic oxygen compounds	Organooxygen compounds	Carbohydrates and carbohydrate conjugates	Phenolic glycosides	0.452534	-1.1439	0.0116443	0.916667	1.75289	-1.568	down	1.86952e+06	1.92944e+06	3.75285e+06	2.89069e+06	2.77353e+06	1.47657e+06	3.33112e+06	7.02501e+06	6.03615e+06	3.92576e+06	2.77718e+06	9.37219e+06
Com_3556_neg	2-Isopropylmalate	alpha-Isopropylmalate; (2S)-2-Isopropylmalate; (2S)-2-Hydroxy-2-isopropylsuccinic acid; 2-Isopropylmalic acid; 3-Carboxy-3-hydroxy-4-methylpentanoate; 3-Carboxy-3-hydroxyisocaproate	C7 H12 O5	176.068	5.05	175.061	cpd:C02504	map00290 Valine, leucine and isoleucine biosynthesis;map00620 Pyruvate metabolism;map01100 Metabolic pathways;map01210 2-Oxocarboxylic acid metabolism;map01230 Biosynthesis of amino acids	HMDB0000402	--	Lipids and lipid-like molecules	Fatty Acyls	Fatty acids and conjugates	--	--	--	No results	No results	Full match	Lipids and lipid-like molecules	Fatty Acyls	Fatty acids and conjugates	Hydroxy fatty acids	1.51665	0.600893	0.0131789	0.888889	1.28798	1.558	up	1.32397e+07	9.8846e+06	1.36844e+07	1.10768e+07	1.96121e+07	1.25675e+07	6.61802e+06	1.29987e+07	9.98765e+06	8.43208e+06	7.2705e+06	7.48359e+06
Com_12395_neg	6β-Prostaglandin I1	--	C20 H34 O5	168.115	6.099	335.223	--	--	HMDB0246867	--	Lipids and lipid-like molecules	Fatty Acyls	Eicosanoids	--	--	--	Invalid mass	No results	No results	Lipids and lipid-like molecules	Fatty Acyls	Eicosanoids	Prostaglandins and related compounds	2.21235	1.14558	0.013379	0.944444	1.32377	1.496	up	416111	729900	1.26537e+06	758182	376691	868516	258190	722819	243679	330885	166922	273017
Com_13052_neg	Dimetghyl 4-Hydroxyisophthalate	--	C10 H10 O5	210.053	5.978	209.046	--	--	--	--	--	--	--	--	--	--	No results	No results	Full match					1.66073	0.731819	0.0139628	0.916667	1.19297	1.698	up	429116	563779	756673	540576	787267	362881	334324	446622	359945	407492	205135	318032
Com_3215_neg	3-Oxo-7alpha,12alpha-hydroxy-5beta-cholanoic acid	--	C24 H38 O5	406.272	7.418	405.265	--	--	--	--	--	--	--	--	--	--	No results	No results	Full match	Lipids and lipid-like molecules	Steroids and steroid derivatives	Bile acids, alcohols and derivatives	Dihydroxy bile acids, alcohols and derivatives	2.51362	1.32977	0.0144529	0.916667	1.30174	1.373	up	5.22955e+06	3.58449e+06	3.3239e+06	6.76137e+06	1.25162e+07	4.69175e+06	1.62334e+06	2.30638e+06	2.15082e+06	5.21621e+06	745366	2.32251e+06
Com_21_neg	4-Methylphenol	4-Cresol; p-Cresol; 4-Hydroxytoluene; 4-Methylphenol	C7 H8 O	108.057	5.6	107.049	cpd:C01468	map01100 Metabolic pathways;map04974 Protein digestion and absorption	HMDB0001858	--	Benzenoids	Phenols	Cresols	--	--	--	Invalid mass	No results	No results	Benzenoids	Phenols	Cresols	Para cresols	0.486052	-1.04082	0.0150586	0.916667	1.60448	-1.795	down	1.37838e+08	5.50379e+08	4.44018e+08	3.54422e+08	2.40671e+08	4.22062e+08	5.94339e+08	3.85847e+08	7.71354e+08	7.18876e+08	7.82157e+08	1.16957e+09
Com_2074_neg	Prostaglandin A2	Prostaglandin A2; PGA2; Medullin	C20 H30 O4	334.215	6.783	333.208	cpd:C05953	map00590 Arachidonic acid metabolism;map01100 Metabolic pathways;map04726 Serotonergic synapse	HMDB0002752	LMFA03010035	Lipids and lipid-like molecules	Fatty Acyls	Eicosanoids	Fatty Acyls [FA]	Eicosanoids [FA03]	Prostaglandins [FA0301]	Full match	No results	Full match	Lipids and lipid-like molecules	Fatty Acyls	Eicosanoids	Prostaglandins and related compounds	1.86133	0.896334	0.0164141	0.888889	1.34142	1.445	up	5.61968e+06	6.31671e+06	1.29589e+07	6.33704e+06	1.17799e+07	7.73056e+06	3.92334e+06	8.67161e+06	2.75444e+06	5.3067e+06	3.50065e+06	3.10486e+06
Com_5708_neg	LPC O-15:1	--	C23 H48 N O6 P	511.328	9.956	510.32	--	--	--	--	--	--	--	--	--	--	No results	Invalid mass	No results					1.51576	0.600038	0.0165544	0.888889	1.70643	1.583	up	4.0254e+06	3.15558e+06	4.12814e+06	4.04779e+06	2.4769e+06	2.63344e+06	3.57703e+06	1.9095e+06	2.02494e+06	1.69903e+06	2.52507e+06	1.76743e+06
Com_3438_neg	(+/-)11-HETE	--	C20 H32 O3	320.235	6.63	319.228	--	--	--	--	--	--	--	--	--	--	Full match	No results	Full match	Lipids and lipid-like molecules	Fatty Acyls	Eicosanoids	Hydroxyeicosatetraenoic acids	1.85625	0.892394	0.0179587	0.916667	1.59031	1.728	up	3.54377e+06	4.90788e+06	6.6425e+06	5.49404e+06	7.61384e+06	5.68131e+06	2.56303e+06	4.61515e+06	1.83126e+06	5.45837e+06	2.22718e+06	1.55863e+06
Com_9665_neg	LPA 18:0	1-Acyl-sn-glycerol 3-phosphate; 2-Lysophosphatidate; Lysophosphatidate; Lysophosphatidic acid	C21 H43 O7 P	438.274	11.006	437.267	cpd:C00681	map00561 Glycerolipid metabolism;map00564 Glycerophospholipid metabolism;map01100 Metabolic pathways;map04072 Phospholipase D signaling pathway;map04540 Gap junction;map04975 Fat digestion and absorption;map04977 Vitamin digestion and absorption;map05200 Pathways in cancer	--	LMGP10050043	--	--	--	Glycerophospholipids [GP]	Glycerophosphates [GP10]	Monoacylglycerophosphates [GP1005]	No results	Full match	Full match	Lipids and lipid-like molecules	Glycerophospholipids	Glycerophosphates	1,2-diacylglycerol-3-phosphates	1.8187	0.862911	0.0190368	0.888889	1.63427	1.592	up	1.53607e+06	2.28611e+06	1.95334e+06	1.80227e+06	1.11643e+06	947771	1.07085e+06	448372	784901	636034	1.5635e+06	797914
Com_1284_neg	4-Hydroxy-3- methoxyphenylglycol sulfate	--	C9 H12 O7 S	264.03	5.37	245.013	--	--	--	--	--	--	--	--	--	--	Full match	No results	Full match	Organic acids and derivatives	Organic sulfuric acids and derivatives	Arylsulfates	Phenylsulfates	1.62377	0.699343	0.019938	0.888889	1.51628	1.663	up	9.06361e+06	1.4981e+07	1.63884e+07	2.41091e+07	1.96626e+07	1.38137e+07	8.87293e+06	1.04806e+07	1.1985e+07	1.06403e+07	8.04598e+06	1.034e+07
Com_15526_neg	LPC O-17:2	--	C25 H50 N O6 P	537.345	10.677	536.337	--	--	--	--	--	--	--	--	--	--	No results	Invalid mass	No results					2.82167	1.49655	0.0201938	0.861111	1.53765	1.005	up	3.07441e+06	689115	647903	1.0144e+06	677535	522761	278329	272245	619779	722570	243299	212076
Com_127_neg	Docosapentaenoic acid	(7Z,10Z,13Z,16Z,19Z)-Docosa-7,10,13,16,19-pentaenoic acid; Docosapentaenoic acid	C22 H34 O2	330.256	10.592	329.249	cpd:C16513	map01040 Biosynthesis of unsaturated fatty acids	HMDB0246621	LMFA04000049	Lipids and lipid-like molecules	Fatty Acyls	Fatty acids and conjugates	Fatty Acyls [FA]	Docosanoids [FA04]	Other Docosanoids [FA0400]	Full match	No results	Full match	Lipids and lipid-like molecules	Fatty Acyls	Fatty acids and conjugates	Very long-chain fatty acids	2.21683	1.1485	0.0203034	0.861111	1.55923	1.312	up	2.04174e+08	8.05452e+07	1.23381e+08	1.25269e+08	7.63868e+07	5.86118e+07	5.71982e+07	1.26641e+08	3.95144e+07	3.02778e+07	2.07852e+07	2.7081e+07
Com_6072_neg	Guanethidine Monosulfate	Guanethidine	C10 H24 N4 O4 S	296.153	6.703	295.146	cpd:C07036	--	HMDB0015301	--	Organic nitrogen compounds	Organonitrogen compounds	Guanidines	--	--	--	No results	No results	Full match	Organic acids and derivatives	Organic sulfuric acids and derivatives	Organic sulfuric acids	Organic sulfuric acids	0.225128	-2.15118	0.0205821	0.944444	1.67942	-1.033	down	96979.4	301183	104582	102962	121222	110407	320710	732022	164688	195984	420634	1.88534e+06
Com_5887_neg	L-Palmitoylcarnitine	L-Palmitoylcarnitine	C23 H45 N O4	399.335	9.456	436.284	cpd:C02990	map00071 Fatty acid degradation;map01212 Fatty acid metabolism	HMDB0240774	LMFA07070079	Lipids and lipid-like molecules	Fatty Acyls	Fatty acid esters	Fatty Acyls [FA]	Fatty esters [FA07]	Fatty acyl carnitines [FA0707]	No results	No results	Full match	Lipids and lipid-like molecules	Fatty Acyls	Fatty acid esters	Acyl carnitines	1.62759	0.702737	0.0213522	0.888889	1.37697	1.505	up	5.25066e+06	3.4896e+06	4.80676e+06	4.12305e+06	2.93712e+06	2.90761e+06	2.656e+06	2.41354e+06	1.95466e+06	1.5035e+06	1.61695e+06	4.30297e+06
Com_12990_neg	PE O-16:1_20:4	--	C41 H74 N O7 P	723.522	11.669	722.515	--	--	--	--	--	--	--	--	--	--	No results	Full match	No results					0.189815	-2.39733	0.0220327	0.888889	1.50557	-1.358	down	66698.9	66611.9	71609.5	66204.5	121809	508870	952631	1.25614e+06	1.75889e+06	347297	362769	73232.5
Com_154_neg	Eicosapentaenoic acid	(5Z,8Z,11Z,14Z,17Z)-Icosapentaenoic acid; (5Z,8Z,11Z,14Z,17Z)-Eicosapentaenoic acid; Eicosapentaenoic acid; 5,8,11,14,17-Icosapentaenoic acid; (5Z,8Z,11Z,14Z,17Z)-Eicosapentaenoate	C20 H30 O2	302.225	9.854	301.217	cpd:C06428	map01040 Biosynthesis of unsaturated fatty acids	HMDB0001999	--	Lipids and lipid-like molecules	Fatty Acyls	Fatty acids and conjugates	--	--	--	Full match	No results	Full match	Lipids and lipid-like molecules	Fatty Acyls	Fatty acids and conjugates	Long-chain fatty acids	2.11823	1.08286	0.0267149	0.861111	1.3864	1.232	up	1.7439e+08	3.66441e+07	7.83903e+07	8.68116e+07	7.65336e+07	5.82413e+07	3.60244e+07	7.9346e+07	2.59814e+07	4.34799e+07	2.06578e+07	3.57549e+07
Com_2594_neg	N4-Acetylcytidine	N4-Acetylcytidine	C11 H15 N3 O6	285.096	5.039	284.089	cpd:C22293	--	HMDB0005923	--	Nucleosides, nucleotides, and analogues	Pyrimidine nucleosides	-	--	--	--	Full match	Full match	Full match	Nucleosides, nucleotides, and analogues	Pyrimidine nucleosides	Not available	Pyrimidine nucleosides	2.45204	1.29398	0.0271515	0.861111	1.24456	1.36	up	2.20021e+06	7.19671e+06	1.15038e+07	5.48689e+06	4.99606e+06	2.59835e+06	2.41357e+06	3.53527e+06	1.57566e+06	2.31943e+06	2.34611e+06	1.66862e+06
Com_201_neg	LPE 18:1	--	C23 H46 N O7 P	479.302	10.046	478.294	--	--	--	LMGP02050064	--	--	--	Glycerophospholipids [GP]	Glycerophosphoethanolamines [GP02]	Monoacylglycerophosphoethanolamines [GP0205]	No results	Full match	Full match	Lipids and lipid-like molecules	Glycerophospholipids	Glycerophosphoethanolamines	1-acyl-sn-glycero-3-phosphoethanolamines	1.5224	0.60635	0.0293342	0.861111	1.48103	1.392	up	2.28323e+08	9.38937e+07	1.06129e+08	1.55591e+08	1.37461e+08	1.48662e+08	7.23406e+07	8.07614e+07	1.04628e+08	1.07679e+08	1.17831e+08	8.8264e+07
Com_2174_neg	LPE 20:5	--	C25 H42 N O7 P	499.271	8.852	498.264	--	--	--	LMGP02050053	--	--	--	Glycerophospholipids [GP]	Glycerophosphoethanolamines [GP02]	Monoacylglycerophosphoethanolamines [GP0205]	No results	Full match	No results	Lipids and lipid-like molecules	Glycerophospholipids	Glycerophosphoethanolamines	1-acyl-sn-glycero-3-phosphoethanolamines	1.58121	0.661027	0.0301549	0.833333	1.52162	1.543	up	9.46281e+06	4.59518e+06	4.98836e+06	7.0174e+06	9.19802e+06	7.48826e+06	2.34153e+06	4.68963e+06	5.06738e+06	6.16358e+06	4.14043e+06	4.63377e+06
Com_29_neg	LPC 18:0	1-Acyl-sn-glycero-3-phosphocholine; 1-Acyl-sn-glycerol-3-phosphocholine; alpha-Acylglycerophosphocholine; 2-Lysolecithin; 2-Lysophosphatidylcholine; 1-Acylglycerophosphocholine	C26 H54 N O7 P	569.369	10.997	568.362	cpd:C04230	map00564 Glycerophospholipid metabolism;map05231 Choline metabolism in cancer	--	LMGP01050076	--	--	--	Glycerophospholipids [GP]	Glycerophosphocholines [GP01]	Monoacylglycerophosphocholines [GP0105]	No results	Invalid mass	No results	Lipids and lipid-like molecules	Glycerophospholipids	Glycerophosphocholines	Phosphocholines	1.62914	0.704113	0.0302934	0.861111	1.55428	1.47	up	1.31125e+09	1.94739e+09	1.46882e+09	1.73329e+09	1.06303e+09	8.7498e+08	1.07763e+09	4.47359e+08	8.48547e+08	6.54555e+08	1.37806e+09	7.49171e+08
Com_3420_neg	5-Sulfosalicylic acid	--	C7 H6 O6 S	217.988	4.866	216.981	--	--	HMDB0011725	--	Benzenoids	Benzene and substituted derivatives	Benzenesulfonic acids and derivatives	--	--	--	Full match	No results	No results	Benzenoids	Benzene and substituted derivatives	Benzenesulfonic acids and derivatives	3-sulfobenzoic acids	1.74378	0.802217	0.0306656	0.888889	1.42778	1.197	up	4.7896e+06	6.6542e+06	5.52208e+06	1.21809e+07	4.87409e+06	3.87939e+06	2.87408e+06	2.28693e+06	3.72438e+06	3.28957e+06	4.67037e+06	4.8892e+06
Com_13915_neg	Tetrahydroaldosterone	--	C21 H32 O5	364.226	7.358	363.218	--	--	HMDB0258895	LMST02030275	Organoheterocyclic compounds	Oxepanes	-	Sterol Lipids [ST]	Steroids [ST02]	C21 steroids (gluco/mineralocorticoids, progestogins) and derivatives [ST0203]	No results	No results	Full match	Organoheterocyclic compounds	Oxepanes	Not available	Oxepanes	1.87457	0.906559	0.03241	0.833333	1.3019	1.547	up	290182	739193	1.23793e+06	810359	721087	671510	336913	571116	353634	312349	433011	377665
Com_75_neg	Lysopc 17:0	--	C25 H52 N O7 P	509.348	10.996	508.341	--	--	--	--	--	--	--	--	--	--	No results	No results	Full match	Lipids and lipid-like molecules	Glycerophospholipids	Glycerophosphocholines	1-acyl-sn-glycero-3-phosphocholines	1.64576	0.718757	0.0327068	0.861111	1.53168	1.449	up	3.99507e+08	5.97398e+08	4.56278e+08	5.32056e+08	3.22007e+08	2.59343e+08	3.276e+08	1.30619e+08	2.57438e+08	1.97036e+08	4.23303e+08	2.23517e+08
Com_15889_neg	2-Thiocytidine	--	C9 H13 N3 O4 S	259.063	3.399	258.056	--	--	--	--	--	--	--	--	--	--	No results	Full match	No results	Nucleosides, nucleotides, and analogues	Pyrimidine nucleosides	Not available	Pyrimidine nucleosides	1.50881	0.593414	0.0335264	0.888889	1.44815	1.343	up	346074	305834	325738	601707	526348	347211	159804	271982	281443	390531	228401	293562
Com_13507_neg	PC O-18:1_20:4	--	C46 H84 N O7 P	839.606	10.781	838.599	--	--	--	--	--	--	--	--	--	--	No results	Invalid mass	No results					0.578696	-0.789123	0.0338575	0.833333	1.33059	-1.223	down	1.62042e+06	1.70762e+06	1.60001e+06	2.01398e+06	935054	5.95793e+06	4.25323e+06	4.56721e+06	4.62995e+06	3.52165e+06	2.90192e+06	4.03326e+06
Com_5230_neg	Lysopg 18:1	--	C24 H47 O9 P	510.296	10.989	509.289	--	--	--	--	--	--	--	--	--	--	No results	No results	Full match	Lipids and lipid-like molecules	Glycerophospholipids	Glycerophosphocholines	1-acyl-sn-glycero-3-phosphocholines	1.65216	0.724353	0.034367	0.861111	1.48341	1.467	up	6.31296e+06	6.7558e+06	5.50983e+06	6.7516e+06	3.52602e+06	2.96576e+06	3.65755e+06	1.78109e+06	3.43309e+06	2.54315e+06	5.08847e+06	2.75749e+06
Com_6161_neg	19(R)-Hydroxy-prostaglandin E2	--	C20 H32 O6	350.21	6.302	349.203	--	--	HMDB0001908	LMFA03010024	Lipids and lipid-like molecules	Fatty Acyls	Eicosanoids	Fatty Acyls [FA]	Eicosanoids [FA03]	Prostaglandins [FA0301]	Invalid mass	No results	No results	Lipids and lipid-like molecules	Fatty Acyls	Eicosanoids	Prostaglandins and related compounds	1.66462	0.735193	0.0346175	0.861111	1.52252	1.275	up	3.46225e+06	1.40584e+06	2.8687e+06	1.68564e+06	2.08549e+06	1.34615e+06	997651	2.07377e+06	1.40768e+06	1.08266e+06	1.05563e+06	1.10453e+06
Com_1905_neg	13,14-dihydro-15-keto Prostaglandin D1	--	C20 H34 O5	336.231	6.68	335.223	--	--	--	--	--	--	--	--	--	--	Invalid mass	No results	No match	Lipids and lipid-like molecules	Fatty Acyls	Eicosanoids	Prostaglandins and related compounds	1.65817	0.729593	0.0347197	0.833333	1.02897	1.421	up	6.41114e+06	7.32789e+06	1.66839e+07	1.0802e+07	1.58951e+07	1.05307e+07	6.71295e+06	8.91137e+06	5.86801e+06	6.56379e+06	5.17422e+06	7.56808e+06
Com_8395_neg	Vitamin B2	Riboflavin; Lactoflavin; 7,8-Dimethyl-10-ribitylisoalloxazine; Vitamin B2	C17 H20 N4 O6	376.137	5.733	375.13	cpd:C00255	map00740 Riboflavin metabolism;map01100 Metabolic pathways;map04977 Vitamin digestion and absorption	HMDB0000244	--	Organoheterocyclic compounds	Pteridines and derivatives	Alloxazines and isoalloxazines	--	--	--	No results	No results	Full match	Organoheterocyclic compounds	Pteridines and derivatives	Alloxazines and isoalloxazines	Flavins	1.87041	0.903355	0.0352271	0.805556	1.39839	1.33	up	1.67285e+06	842453	1.4406e+06	1.23085e+06	1.52096e+06	1.43203e+06	332564	1.86821e+06	644575	879233	280910	346353
Com_1185_neg	FAHFA 18:2/20:4	--	C38 H62 O4	582.463	10.51	581.456	--	--	--	--	--	--	--	--	--	--	No results	Full match	No results					2.06096	1.04331	0.0353587	0.833333	1.36059	1.052	up	2.06947e+07	7.4276e+06	5.9997e+06	9.79862e+06	7.15381e+06	5.32906e+06	5.66714e+06	1.02541e+07	2.56676e+06	3.44002e+06	1.99072e+06	3.44884e+06
Com_14550_neg	PE O-18:1_18:2	--	C41 H78 N O7 P	727.554	11.212	726.546	--	--	--	--	--	--	--	--	--	--	No results	Full match	No results					0.422242	-1.24386	0.0354491	0.833333	1.32417	-1.224	down	1.53601e+06	352712	382781	469808	773620	1.41882e+06	1.21504e+06	3.91638e+06	1.48662e+06	2.7957e+06	1.57001e+06	700883
Com_4619_neg	19(R)-hydroxy Prostaglandin A2	--	C20 H30 O5	332.199	7.29	331.192	--	--	--	--	--	--	--	--	--	--	Invalid mass	No results	No results	Lipids and lipid-like molecules	Fatty Acyls	Eicosanoids	Prostaglandins and related compounds	1.92008	0.941165	0.0356215	0.833333	1.49413	1.382	up	1.631e+06	3.08186e+06	5.03987e+06	3.49808e+06	5.78939e+06	2.43805e+06	1.83473e+06	798027	1.54786e+06	1.68712e+06	2.15426e+06	3.16414e+06
Com_8352_neg	Phe-Phe	--	C18 H20 N2 O3	312.148	5.679	311.141	--	--	HMDB0013302	--	Organic acids and derivatives	Carboxylic acids and derivatives	Amino acids, peptides, and analogues	--	--	--	No results	No results	Full match	Organic acids and derivatives	Carboxylic acids and derivatives	Amino acids, peptides, and analogues	Dipeptides	0.602633	-0.730648	0.036338	0.833333	1.69418	-1.198	down	832736	365767	346473	603012	277354	297970	632279	1.25478e+06	896143	527533	628497	579793
Com_870_neg	1-Pyrenol	1-Hydroxypyrene	C16 H10 O	218.072	5.43	217.065	cpd:C14519	--	HMDB0013156	--	Benzenoids	Phenanthrenes and derivatives	Phenanthrols	--	--	--	Full match	No results	No results	Benzenoids	Pyrenes	Not available	Pyrenes	0.342206	-1.54706	0.037977	0.777778	1.46005	-0.929	down	204908	249649	303497	259667	1.17786e+07	1.47802e+07	9.56595e+06	3.42996e+07	9.91915e+06	1.88383e+07	2.80868e+06	5.1528e+06
Com_555_neg	1-Palmitoyl-Sn-Glycero-3-Phosphocholine	1-Acyl-sn-glycero-3-phosphocholine; 1-Acyl-sn-glycerol-3-phosphocholine; alpha-Acylglycerophosphocholine; 2-Lysolecithin; 2-Lysophosphatidylcholine; 1-Acylglycerophosphocholine	C24 H50 N O7 P	495.333	10.506	494.326	cpd:C04230	map00564 Glycerophospholipid metabolism;map05231 Choline metabolism in cancer	HMDB0010382	--	Lipids and lipid-like molecules	Glycerophospholipids	Glycerophosphocholines	--	--	--	No results	No results	Full match	Lipids and lipid-like molecules	Glycerophospholipids	Glycerophosphocholines	1-acyl-sn-glycero-3-phosphocholines	1.6938	0.760265	0.0394023	0.861111	1.49774	1.337	up	4.34211e+07	5.1901e+07	4.63962e+07	7.13559e+07	3.29015e+07	2.3444e+07	3.32185e+07	1.40663e+07	2.6153e+07	2.31058e+07	4.30296e+07	1.94888e+07
Com_1200_neg	Tetrahydrocorticosterone	Tetrahydrocorticosterone	C21 H34 O4	350.246	10.384	349.239	cpd:C05476	map00140 Steroid hormone biosynthesis	HMDB0000268	LMST02030100	Lipids and lipid-like molecules	Steroids and steroid derivatives	Hydroxysteroids	Sterol Lipids [ST]	Steroids [ST02]	C21 steroids (gluco/mineralocorticoids, progestogins) and derivatives [ST0203]	No results	No results	Full match	Lipids and lipid-like molecules	Steroids and steroid derivatives	Hydroxysteroids	21-hydroxysteroids	2.1262	1.08828	0.0399561	0.833333	1.21693	1.166	up	4.42187e+07	9.20053e+06	1.89996e+07	2.59026e+07	1.45547e+07	1.16462e+07	1.00168e+07	1.59188e+07	7.02375e+06	9.27646e+06	6.98712e+06	9.3428e+06
Com_3365_neg	LPC 19:0	1-Acyl-sn-glycero-3-phosphocholine; 1-Acyl-sn-glycerol-3-phosphocholine; alpha-Acylglycerophosphocholine; 2-Lysolecithin; 2-Lysophosphatidylcholine; 1-Acylglycerophosphocholine	C27 H56 N O7 P	583.386	11.485	582.379	cpd:C04230	map00564 Glycerophospholipid metabolism;map05231 Choline metabolism in cancer	--	LMGP01050041	--	--	--	Glycerophospholipids [GP]	Glycerophosphocholines [GP01]	Monoacylglycerophosphocholines [GP0105]	No results	Invalid mass	No results	Lipids and lipid-like molecules	Glycerophospholipids	Glycerophosphocholines	Phosphocholines	1.86452	0.898804	0.0434857	0.833333	1.51674	1.331	up	3.82936e+06	7.58164e+06	7.02444e+06	1.22453e+07	5.8565e+06	4.93214e+06	6.05699e+06	2.2952e+06	3.94795e+06	4.28549e+06	1.23781e+06	4.41788e+06
Com_2003_neg	cis-Aconitic acid	cis-Aconitate; cis-Aconitic acid	C6 H6 O6	174.016	1.476	173.009	cpd:C00417	map00020 Citrate cycle (TCA cycle);map00630 Glyoxylate and dicarboxylate metabolism;map00660 C5-Branched dibasic acid metabolism;map01100 Metabolic pathways;map01210 2-Oxocarboxylic acid metabolism	HMDB0000072	--	Organic acids and derivatives	Carboxylic acids and derivatives	Tricarboxylic acids and derivatives	--	--	--	No results	No results	Full match	Organic acids and derivatives	Carboxylic acids and derivatives	Tricarboxylic acids and derivatives	Tricarboxylic acids and derivatives	1.6005	0.678527	0.0440383	0.833333	1.51727	1.296	up	5.33559e+06	1.58614e+07	8.14491e+06	1.19796e+07	9.3351e+06	8.56473e+06	3.65196e+06	9.00192e+06	6.53011e+06	5.0843e+06	6.47664e+06	6.25671e+06
Com_4763_neg	1,5,8-Trihydroxy-9-oxo-9H-xanthen-3-yl beta-D-glucopyranoside	--	C19 H18 O11	386.111	5.498	385.104	--	--	--	--	--	--	--	--	--	--	Invalid mass	No results	No results					2.25828	1.17523	0.0451507	0.805556	1.46238	1.192	up	1.09438e+06	2.65175e+06	810664	2.30246e+06	807475	552711	426381	419091	848974	434383	669104	841752
Com_11166_neg	LPS 16:1	--	C22 H42 N O9 P	495.26	9.211	494.253	--	--	--	LMGP03050010	--	--	--	Glycerophospholipids [GP]	Glycerophosphoserines [GP03]	Monoacylglycerophosphoserines [GP0305]	No results	Full match	No results	Lipids and lipid-like molecules	Glycerophospholipids	Glycerophosphoserines	Phosphatidylserines	3.91514	1.96907	0.0453944	0.888889	1.52419	1.134	up	2.3388e+06	343098	856954	1.59984e+06	173574	344752	165594	564031	162980	266936	162460	122905
Com_4696_neg	Corey Lactone Diol	--	C8 H12 O4	172.074	6.418	343.14	--	--	--	--	--	--	--	--	--	--	No results	No results	Full match	Organoheterocyclic compounds	Lactones	Gamma butyrolactones	Gamma butyrolactones	1.58694	0.66625	0.0479181	0.833333	1.26778	1.278	up	2.16482e+06	3.01307e+06	4.4401e+06	1.90804e+06	4.7772e+06	3.69226e+06	1.63688e+06	3.36938e+06	1.57166e+06	2.25206e+06	1.61186e+06	2.15816e+06
Com_16_neg	Arachidonic acid	Arachidonate; Arachidonic acid; (5Z,8Z,11Z,14Z)-Icosatetraenoic acid; cis-5,8,11,14-Eicosatetraenoic acid	C20 H32 O2	304.24	10.375	303.233	cpd:C00219	map00590 Arachidonic acid metabolism;map00591 Linoleic acid metabolism;map01040 Biosynthesis of unsaturated fatty acids;map01100 Metabolic pathways;map04216 Ferroptosis;map04217 Necroptosis;map04270 Vascular smooth muscle contraction;map04611 Platelet activation;map04664 Fc epsilon RI signaling pathway;map04666 Fc gamma R-mediated phagocytosis;map04723 Retrograde endocannabinoid signaling;map0472…	HMDB0001043	LMFA01030001	Lipids and lipid-like molecules	Fatty Acyls	Fatty acids and conjugates	Fatty Acyls [FA]	Fatty Acids and Conjugates [FA01]	Unsaturated fatty acids [FA0103]	Full match	No results	Full match	Lipids and lipid-like molecules	Fatty Acyls	Fatty acids and conjugates	Long-chain fatty acids	2.07238	1.05129	0.0496944	0.833333	1.32309	1.122	up	2.24596e+09	4.35797e+08	9.66501e+08	1.26439e+09	7.63207e+08	5.91548e+08	5.19507e+08	8.50242e+08	3.51722e+08	4.74516e+08	3.47073e+08	4.81188e+08

## Sheet: AC
ID	Name	Other_name(Kegg_name)	Formula	Molecular Weight	RT [min]	m/z	Kegg_ID	KEGG_pathway	HMDB_ID	Lipidmaps_ID	SuperClass(HMDB)	Class(HMDB)	SubClass(HMDB)	CATEGORY(Lipidmaps)	MAIN_CLASS(Lipidmaps)	SUB_CLASS(Lipidmaps)	mzCloud_Results	mzVault_Results	MassList_Results	Class_I	Class_II	Class_III	Class_IV	FC	log2FC	Pvalue	ROC	VIP	Effect Size	Up.Down	pos_A_1	pos_A_2	pos_A_3	pos_A_4	pos_A_5	pos_A_6	pos_C_1	pos_C_2	pos_C_3	pos_C_4	pos_C_5	pos_C_6
Com_2992_pos	p-Hydroxybenzaldehyde	4-Hydroxybenzaldehyde; p-Hydroxybenzaldehyde	C7 H6 O2	122.037	1.498	123.044	cpd:C00633	map01100 Metabolic pathways	HMDB0011718	--	Organic oxygen compounds	Organooxygen compounds	Carbonyl compounds	--	--	--	No results	No results	Full match	Organic oxygen compounds	Organooxygen compounds	Carbonyl compounds	Hydroxybenzaldehydes	7.29643	2.86719	9.78169e-09	1	2.26351	7.517	up	1.89052e+07	1.84339e+07	1.56077e+07	1.51176e+07	1.67442e+07	1.18348e+07	2.1334e+06	2.6614e+06	2.11804e+06	1.87412e+06	1.62351e+06	2.83484e+06
Com_443_pos	Methionine	L-Methionine; Methionine; L-2-Amino-4methylthiobutyric acid	C5 H11 N O2 S	149.051	1.65	150.059	cpd:C00073	map00270 Cysteine and methionine metabolism;map00970 Aminoacyl-tRNA biosynthesis;map01100 Metabolic pathways;map01210 2-Oxocarboxylic acid metabolism;map01230 Biosynthesis of amino acids;map01523 Antifolate resistance;map04974 Protein digestion and absorption;map04978 Mineral absorption;map05230 Central carbon metabolism in cancer	HMDB0033951	--	Organic acids and derivatives	Carboxylic acids and derivatives	Amino acids, peptides, and analogues	--	--	--	Full match	Full match	Full match	Organic acids and derivatives	Carboxylic acids and derivatives	Amino acids, peptides, and analogues	Methionine and derivatives	20.618	4.36583	1.14921e-05	1	2.00735	3.605	up	70607289.0208655	4.9328e+07	2.694e+07	4.79293e+07	3.20996e+07	3.31615e+07	2.62103e+06	4.45152e+06	1.1104e+06	2.34593e+06	673592	1.41106e+06
Com_4215_pos	L-Methionine Methyl Ester	--	C6 H13 N O2 S	163.067	1.23	164.074	--	--	--	--	--	--	--	--	--	--	No results	No results	Full match					0.520366	-0.942402	1.17722e-05	1	1.84395	-4.062	down	980854	884764	801611	985416	771926	693955	1.7843e+06	1.57275e+06	1.44526e+06	2.07428e+06	1.44659e+06	1.51322e+06
Com_8798_pos	Dl-Lanthionine	--	C6 H12 N2 O4 S	208.052	5.098	209.06	--	--	HMDB0251521	--	Organic acids and derivatives	Carboxylic acids and derivatives	Amino acids, peptides, and analogues	--	--	--	No results	No results	Full match	Organic acids and derivatives	Carboxylic acids and derivatives	Amino acids, peptides, and analogues	Cysteine and derivatives	16.4702	4.04179	1.92512e-05	1	1.93928	2.87	up	956058	2.84451e+06	4.22358e+06	2.16096e+06	3.92538e+06	2.02496e+06	120479	76863.9	60497.7	94791.6	158443	468598
Com_378_pos	Nicotinamide	Nicotinamide; Nicotinic acid amide; Niacinamide; Vitamin PP	C6 H6 N2 O	122.048	2.536	123.056	cpd:C00153	map00760 Nicotinate and nicotinamide metabolism;map01100 Metabolic pathways;map04212 Longevity regulating pathway - worm;map04977 Vitamin digestion and absorption	HMDB0001406	--	Organoheterocyclic compounds	Pyridines and derivatives	Pyridinecarboxylic acids and derivatives	--	--	--	Full match	Full match	Full match	Organoheterocyclic compounds	Pyridines and derivatives	Pyridinecarboxylic acids and derivatives	Nicotinamides	2.18287	1.12623	2.93586e-05	1	1.88079	3.712	up	2.88958e+08	2.33054e+08	2.03734e+08	2.17979e+08	2.24586e+08	1.56124e+08	8.07908e+07	9.89904e+07	9.61367e+07	1.04547e+08	9.99393e+07	1.26336e+08
Com_976_pos	N-Acetylvaline	--	C7 H13 N O3	159.09	5.457	160.097	--	--	HMDB0011757	--	Organic acids and derivatives	Carboxylic acids and derivatives	Amino acids, peptides, and analogues	--	--	--	No results	No results	Full match	Organic acids and derivatives	Carboxylic acids and derivatives	Amino acids, peptides, and analogues	N-acyl-alpha amino acids	3.02632	1.59757	3.07893e-05	1	1.8644	3.303	up	1.4004e+07	8.43408e+06	7.35498e+06	1.04263e+07	1.02399e+07	7.1219e+06	2.45414e+06	2.66311e+06	2.44783e+06	3.77791e+06	2.78045e+06	4.90333e+06
Com_404_pos	3-(3,4-dihydroxyphenyl)propanoic acid	--	C9 H10 O4	164.048	1.655	165.055	--	--	HMDB0000423	--	Phenylpropanoids and polyketides	Phenylpropanoic acids	-	--	--	--	Invalid mass	No match	No match					2.02552	1.0183	3.30629e-05	1	1.79859	4.224	up	6.64598e+06	7.43126e+06	5.22527e+06	5.97504e+06	5.87424e+06	5.20959e+06	2.37257e+06	3.79996e+06	2.43749e+06	3.00158e+06	2.86751e+06	3.47249e+06
Com_3452_pos	1-(4-methoxyphenyl)propane-1,2-diol	--	C10 H14 O3	164.082	1.55	165.089	--	--	--	--	--	--	--	--	--	--	Invalid mass	No results	No results					3.24989	1.70039	5.47663e-05	1	1.92281	3.262	up	6.30335e+06	6.49559e+06	1.09835e+07	5.56651e+06	7.37965e+06	5.24511e+06	2.16028e+06	2.40504e+06	2.11611e+06	1.89035e+06	2.05826e+06	2.28539e+06
Com_1192_pos	Methionine sulfoxide	L-Methionine S-oxide	C5 H11 N O3 S	165.047	1.629	166.054	cpd:C02989	map00270 Cysteine and methionine metabolism	HMDB0002005	--	Organic acids and derivatives	Carboxylic acids and derivatives	Amino acids, peptides, and analogues	--	--	--	Full match	Full match	Full match	Organic acids and derivatives	Carboxylic acids and derivatives	Amino acids, peptides, and analogues	Alpha amino acids	0.50173	-0.995018	6.94582e-05	1	1.28772	-5.218	down	1.22286e+07	1.39915e+07	1.24799e+07	1.08462e+07	1.51454e+07	8775392.81261483	2.06842e+07	2.44355e+07	2.27244e+07	2.68698e+07	2.68154e+07	2.4898e+07
Com_12415_pos	SPB 22:1;2O	--	C22 H45 N O2	355.346	8.672	356.353	--	--	--	--	--	--	--	--	--	--	No results	Full match	No results					0.501243	-0.996419	7.47588e-05	1	1.01111	-3.706	down	145580	155155	177977	154621	136050	146830	263078	386465	320859	339916	229915	287651
Com_4192_pos	Nicotinuric Acid	Nicotinurate; Nicotinuric acid; Nicotinylglycine	C8 H8 N2 O3	180.053	5.252	181.061	cpd:C05380	map00760 Nicotinate and nicotinamide metabolism	HMDB0003269	--	Organic acids and derivatives	Carboxylic acids and derivatives	Amino acids, peptides, and analogues	--	--	--	No results	No results	Full match	Organic acids and derivatives	Carboxylic acids and derivatives	Amino acids, peptides, and analogues	N-acyl-alpha amino acids	7.43061	2.89348	8.31752e-05	1	1.85771	2.402	up	1.82387e+06	937516	502016	1.18578e+06	927155	532891	84346.5	89871.8	72495.3	92249.7	78839.8	377451
Com_2794_pos	N-[2,5-bis(2,2,2-trifluoroethoxy)benzoyl]-N'-(4-methoxyphenyl)urea	--	C19 H16 F6 N2 O5	466.096	1.534	467.103	--	--	--	--	--	--	--	--	--	--	Full match	No results	No results					1.66066	0.731757	0.000105105	1	1.69603	3.276	up	8.65916e+06	8.57881e+06	1.11257e+07	7.33064e+06	8.88205e+06	7.35215e+06	5.10665e+06	5.70178e+06	4.23618e+06	5.488e+06	5.13983e+06	5.59732e+06
Com_9130_pos	5-(tert-butyl)-3-[(2-cyanoacetyl)amino]thiophene-2-carboxamide	--	C12 H15 N3 O2 S	282.108	5.445	283.115	--	--	--	--	--	--	--	--	--	--	Invalid mass	No results	No results					3.7059	1.88982	0.00016273	1	1.64924	2.426	up	470047	177240	437087	223344	274676	223861	75492.3	61422.5	54542.5	58273.7	83473.9	154194
Com_968_pos	Isophorone	Isophorone; 1,1,3-Trimethyl-3-cyclohexene-5-one	C9 H14 O	138.105	6.184	139.112	cpd:C14743	--	HMDB0031195	--	Organic oxygen compounds	Organooxygen compounds	Carbonyl compounds	--	--	--	Full match	No results	Full match	Organic oxygen compounds	Organooxygen compounds	Carbonyl compounds	Cyclohexenones	0.299315	-1.74026	0.000210892	1	1.83389	-2.644	down	4.56651e+07	4.40916e+07	4.92323e+07	4.29301e+07	6.28282e+07	5.71476e+07	2.63363e+08	1.06219e+08	1.25237e+08	2.18279e+08	1.20968e+08	1.74552e+08
Com_7553_pos	2-({[2-(1H-benzimidazol-2-yl)phenyl]imino}methyl)-4,6-dichlorophenol	--	C20 H13 Cl2 N3 O	381.044	5.314	382.051	--	--	--	--	--	--	--	--	--	--	Full match	No results	No results					4.12737	2.04522	0.000225333	1	1.88631	2.608	up	813071	767782	546576	280447	731783	326602	85019.5	165559	90490.3	216459	108406	173890
Com_15780_pos	PC 18:4_18:4	--	C44 H72 N O8 P	1547	9.946	774.509	--	--	--	--	--	--	--	--	--	--	No results	Invalid mass	No results					0.227478	-2.1362	0.000244453	1	2.00445	-4.216	down	38421.5	35759.2	37185.5	38822.4	104572	98348.1	304617	204599	239576	181005	316152	306323
Com_209_pos	2-Hydroxyphenylalanine	--	C9 H11 N O3	181.074	1.465	182.082	--	--	HMDB0006050	--	Organic acids and derivatives	Carboxylic acids and derivatives	Amino acids, peptides, and analogues	--	--	--	Full match	Full match	Full match	Organic acids and derivatives	Carboxylic acids and derivatives	Amino acids, peptides, and analogues	Phenylalanine and derivatives	1.64965	0.722158	0.000319499	1	1.59886	3.614	up	8.5564e+07	9.30047e+07	7.35929e+07	7.44675e+07	7.23034e+07	7.21887e+07	4.01443e+07	5.57852e+07	3.72182e+07	5.63358e+07	4.32583e+07	5.28472e+07
Com_5919_pos	Cytidine	Cytidine	C9 H13 N3 O5	243.086	1.796	244.093	cpd:C00475	map00240 Pyrimidine metabolism;map01100 Metabolic pathways	HMDB0000089	--	Nucleosides, nucleotides, and analogues	Pyrimidine nucleosides	-	--	--	--	Full match	Full match	Full match	Nucleosides, nucleotides, and analogues	Pyrimidine nucleosides	Not available	Pyrimidine nucleosides	3.40409	1.76727	0.000403676	1	1.52256	2.429	up	2.36091e+06	1.39386e+06	3.02543e+06	1.3578e+06	2.17421e+06	986300	379888	714419	506295	566520	590957	561014
Com_8617_pos	4-(cyclohexylmethyl)-6-(2-thienyl)-2,3-dihydropyridazin-3-one hydrate	--	C15 H18 N2 O S	274.116	6.556	275.123	--	--	--	--	--	--	--	--	--	--	Invalid mass	No results	No results					5.05127	2.33665	0.000421246	1	1.96764	1.916	up	993759	310893	290784	358401	965855	436919	151389	132640	82474.4	137177	77326.3	83500.9
Com_194_pos	3-(propan-2-yl)-octahydropyrrolo[1,2-a]pyrazine-1,4-dione	--	C10 H16 N2 O2	196.122	5.26	197.129	--	--	--	--	--	--	--	--	--	--	Full match	No results	No results					1.95626	0.968096	0.000436791	1	1.83744	2.86	up	8.69868e+07	7.09976e+07	6.65788e+07	8.5746e+07	9.47309e+07	5.00299e+07	3.41274e+07	4.14399e+07	4.57896e+07	3.42304e+07	2.78574e+07	4.91781e+07
Com_1139_pos	Benzamide	Benzamide	C7 H7 N O	121.051	1.532	122.058	cpd:C09815	--	HMDB0004461	--	Benzenoids	Benzene and substituted derivatives	Benzoic acids and derivatives	--	--	--	Invalid mass	No results	No results	Benzenoids	Benzene and substituted derivatives	Benzoic acids and derivatives	Benzamides	2.73486	1.45147	0.000491216	1	1.59389	3.294	up	3.01654e+07	3.79001e+07	5.36116e+07	3.15057e+07	4.74359e+07	3.33256e+07	6.7191e+06	1.23827e+07	1.89442e+07	1.81901e+07	1.72287e+07	1.20766e+07
Com_4032_pos	methyl isoquinoline-3-carboxylate	--	C11 H9 N O2	209.043	4.94	210.051	--	--	--	--	--	--	--	--	--	--	Invalid mass	No results	No results					3.70447	1.88927	0.000495029	1	1.66155	2.234	up	4.49263e+06	3.65214e+06	2.41997e+06	2.34319e+06	1.79526e+06	1.21536e+06	817489	781360	441359	687344	982624	586939
Com_16289_pos	PC O-34:9	--	C42 H68 N O7 P	1458.95	9.976	730.483	--	--	--	--	--	--	--	--	--	--	No results	Invalid mass	No results					0.254231	-1.97579	0.000526125	1	1.81869	-4.09	down	12970.8	14651.8	14406.1	15040.2	43486.4	35847.9	116451	67786.8	92457.9	73601.9	104988	81246.1
Com_14840_pos	(±)15-HETE	--	C20 H32 O3	302.225	7.841	303.232	--	--	--	--	--	--	--	--	--	--	Invalid mass	No results	No match					0.302515	-1.72492	0.000759393	1	1.39685	-2.671	down	48460.7	115823	131037	155072	219214	114705	483704	704475	412161	287372	333098	371833
Com_9203_pos	2-Amino-1,3-octadecanediol	Sphinganine; Dihydrosphingosine; 2-Amino-1,3-dihydroxyoctadecane	C18 H39 N O2	301.299	8.087	302.306	cpd:C00836	map00600 Sphingolipid metabolism;map01100 Metabolic pathways;map04071 Sphingolipid signaling pathway	HMDB0242634	--	Organic nitrogen compounds	Organonitrogen compounds	Amines	--	--	--	Full match	Full match	Full match	Organic nitrogen compounds	Organonitrogen compounds	Amines	1,2-aminoalcohols	0.319249	-1.64725	0.00078688	1	1.86246	-2.536	down	325976	602438	773437	821065	1.02102e+06	1.31687e+06	2.13983e+06	1.99062e+06	4.34896e+06	2.22016e+06	2.0785e+06	2.44768e+06
Com_15416_pos	Lysopc 20:0	--	C28 H58 N O7 P	551.396	10.57	552.403	--	--	--	--	--	--	--	--	--	--	No results	No results	Full match	Lipids and lipid-like molecules	Glycerophospholipids	Glycerophosphocholines	1-acyl-sn-glycero-3-phosphocholines	0.235422	-2.08668	0.000928055	1	1.54764	-2.147	down	43895.8	60078.4	82035.3	19374.9	23763.7	20259.9	84480.7	180590	176166	193912	100405	323857
Com_167_pos	2-Hydroxycinnamic acid	trans-2-Hydroxycinnamate; trans-2-Hydroxycinnamic acid; 2-Hydroxycinnamate; 2-Coumaric acid; o-Coumaric acid; 2-Coumarate	C9 H8 O3	164.048	2.362	165.055	cpd:C01772	map00360 Phenylalanine metabolism	HMDB0002641	--	Phenylpropanoids and polyketides	Cinnamic acids and derivatives	Hydroxycinnamic acids and derivatives	--	--	--	Full match	Full match	Full match	Phenylpropanoids and polyketides	Cinnamic acids and derivatives	Hydroxycinnamic acids and derivatives	Hydroxycinnamic acids	1.94586	0.960406	0.000961472	1	1.64346	2.671	up	6.87219e+07	6.28269e+07	5.41346e+07	6.15998e+07	4.57872e+07	3.51626e+07	1.91613e+07	3.49943e+07	2.1131e+07	3.07458e+07	2.8557e+07	3.40936e+07
Com_4749_pos	2-Methoxybenzaldehyde	--	C8 H8 O2	136.05	1.528	137.058	--	--	HMDB0033766	--	Benzenoids	Benzene and substituted derivatives	Benzoyl derivatives	--	--	--	Invalid mass	No results	No results					1.76109	0.816467	0.00105147	0.944444	1.56171	2.609	up	3.9268e+06	4.36201e+06	6.15013e+06	4.0217e+06	4.68381e+06	5.14774e+06	2.60157e+06	2.4614e+06	2.01708e+06	2.16052e+06	4.04172e+06	2.78289e+06
Com_5326_pos	O-Desmethylnaproxen	--	C13 H12 O3	216.08	6.559	217.087	--	--	HMDB0013989	--	Benzenoids	Naphthalenes	Naphthols and derivatives	--	--	--	No results	No results	Full match	Benzenoids	Naphthalenes	Naphthols and derivatives	Naphthols and derivatives	0.384927	-1.37734	0.00106334	0.972222	1.59298	-2.305	down	345757	392898	281518	558472	280568	383905	1.03384e+06	1.23119e+06	680113	1.46217e+06	503159	916915
Com_14392_pos	LPC 24:6-SN1	--	C32 H54 N O7 P	595.366	9.687	596.373	--	--	--	--	--	--	--	--	--	--	No results	Full match	No results					0.41166	-1.28048	0.00147395	0.944444	1.13244	-2.374	down	63353.8	108879	197886	78262.5	75532.4	79674.9	247570	269559	161745	162737	292037	332584
Com_144_pos	L-Tyrosine	L-Tyrosine; (S)-3-(p-Hydroxyphenyl)alanine; (S)-2-Amino-3-(p-hydroxyphenyl)propionic acid; Tyrosine	C9 H11 N O3	181.074	2.38	182.082	cpd:C00082	map00130 Ubiquinone and other terpenoid-quinone biosynthesis;map00261 Monobactam biosynthesis;map00350 Tyrosine metabolism;map00360 Phenylalanine metabolism;map00400 Phenylalanine, tyrosine and tryptophan biosynthesis;map00730 Thiamine metabolism;map00970 Aminoacyl-tRNA biosynthesis;map01100 Metabolic pathways	HMDB0000158	--	Organic acids and derivatives	Carboxylic acids and derivatives	Amino acids, peptides, and analogues	--	--	--	Full match	Full match	Full match	Organic acids and derivatives	Carboxylic acids and derivatives	Amino acids, peptides, and analogues	Tyrosine and derivatives	1.85983	0.895174	0.00157628	0.972222	1.62149	2.479	up	6.00573e+08	5.62088e+08	4.73561e+08	5.33569e+08	3.89976e+08	3.09766e+08	1.80596e+08	3.26188e+08	1.90138e+08	2.84627e+08	2.55213e+08	3.06135e+08
Com_326_pos	D-(-)-Glutamine	D-Glutamine; D-2-Aminoglutaramic acid	C5 H10 N2 O3	146.07	1.356	147.077	cpd:C00819	map00471 D-Glutamine and D-glutamate metabolism;map01100 Metabolic pathways	--	--	--	--	--	--	--	--	Full match	Full match	Full match	Organic acids and derivatives	Carboxylic acids and derivatives	Amino acids, peptides, and analogues	D-alpha-amino acids	0.533203	-0.907242	0.00161225	1	1.6158	-2.193	down	2.58211e+07	3.60165e+07	4.19716e+07	2.76128e+07	4.04252e+07	5.14123e+07	8.00299e+07	5.46185e+07	6.47522e+07	1.02908e+08	6.15042e+07	5.49007e+07
Com_6369_pos	1,6-Hexanediol diacrylate	--	C12 H18 O4	226.121	6.649	227.128	--	--	--	--	--	--	--	--	--	--	Full match	No results	No results					0.147081	-2.76531	0.0016343	0.972222	1.88356	-3.028	down	12728.5	15867	16681.9	17554.7	18044.6	255145	449670	337214	294842	465066	520533	217273
Com_281_pos	Trigonelline	N-Methylnicotinate; Trigonelline; Trigenelline; 1-Methylpyridinio-3-carboxylate; Betaine nicotinate; Caffearin; Gynesine	C7 H7 N O2	137.046	1.464	138.053	cpd:C01004	map00760 Nicotinate and nicotinamide metabolism	HMDB0000875	--	Alkaloids and derivatives	-	-	--	--	--	Invalid mass	No results	No results	Alkaloids and derivatives	Not available	Not available	Alkaloids and derivatives	7.62485	2.93071	0.00193883	0.972222	1.45094	1.488	up	1.64913e+08	1.64285e+07	4.09502e+07	8.85668e+07	6.53449e+07	2.52353e+07	1.28553e+07	7.83959e+06	2.61783e+06	6.42586e+06	2.5619e+06	2.03482e+07
Com_8854_pos	(+/-)8(9)-EET	--	C20 H32 O3	302.225	7.946	303.233	--	--	--	--	--	--	--	--	--	--	Invalid mass	No results	No match	Lipids and lipid-like molecules	Fatty Acyls	Fatty acids and conjugates	Long-chain fatty acids	0.353538	-1.50006	0.00212277	1	1.07888	-2.058	down	66445.3	154032	168275	267194	253812	138114	518195	891324	441704	321900	361374	429457
Com_3667_pos	3-(5-phenyl-1,3-oxazol-2-yl)-4-(trifluoromethyl)pyridine	--	C15 H9 F3 N2 O	290.063	3.609	291.07	--	--	--	--	--	--	--	--	--	--	Invalid mass	No results	No results					4.73241	2.24257	0.0022131	0.944444	1.40551	2.107	up	2.36678e+07	1.56719e+07	2.36332e+07	1.2572e+07	1.05779e+07	3.58559e+06	1.39486e+06	3.94605e+06	2.80805e+06	2.49062e+06	4.901e+06	3.41559e+06
Com_10684_pos	Riboflavin-5-phosphate	FMN; Riboflavin-5-phosphate; Flavin mononucleotide	C17 H21 N4 O9 P	456.104	5.825	457.112	cpd:C00061	map00190 Oxidative phosphorylation;map00740 Riboflavin metabolism;map01100 Metabolic pathways;map04977 Vitamin digestion and absorption	HMDB0001520	--	Nucleosides, nucleotides, and analogues	Flavin nucleotides	-	--	--	--	No results	No results	Full match	Nucleosides, nucleotides, and analogues	Flavin nucleotides	Not available	Flavin nucleotides	1.96977	0.978029	0.00248234	0.944444	1.33285	2.344	up	370132	433659	434371	204204	477494	320803	179290	129923	149862	263990	223190	191269
Com_12235_pos	Methyl alpha-D-glucopyranoside	--	C7 H14 O6	194.078	5.623	195.086	--	--	HMDB0246173	--	Organic oxygen compounds	Organooxygen compounds	Carbohydrates and carbohydrate conjugates	--	--	--	No results	No results	Full match					7.3036	2.86861	0.00265419	0.944444	1.62408	1.595	up	42282.4	395787	174664	47573	144182	251266	57452.6	16441.8	17009.7	17917.8	18243.7	17487.1
Com_410_pos	ethyl 3-oxo-3-(1H-pyrazol-5-ylamino)propanoate	--	C8 H11 N3 O3	219.06	1.364	220.067	--	--	--	--	--	--	--	--	--	--	Invalid mass	No results	No results					2.10149	1.07141	0.00269367	0.972222	1.59507	2.196	up	4.06691e+07	3.40944e+07	1.67097e+07	2.63643e+07	4.37777e+07	2.68786e+07	1.54462e+07	1.33049e+07	1.22673e+07	1.4541e+07	1.28977e+07	2.12384e+07
Com_5238_pos	N-Acetyl-L-tyrosine	--	C11 H13 N O4	223.085	5.455	224.092	--	--	HMDB0000866	--	Organic acids and derivatives	Carboxylic acids and derivatives	Amino acids, peptides, and analogues	--	--	--	No results	No results	Full match	Organic acids and derivatives	Carboxylic acids and derivatives	Amino acids, peptides, and analogues	Tyrosine and derivatives	2.18805	1.12965	0.00272358	1	1.57906	2.178	up	786691	1.72344e+06	1.05049e+06	688895	1.49964e+06	1.18111e+06	579189	545381	432490	610098	466409	533752
Com_8566_pos	N2,N2-Dimethylguanosine	--	C12 H17 N5 O5	311.123	5.013	312.13	--	--	HMDB0004824	--	Nucleosides, nucleotides, and analogues	Purine nucleosides	-	--	--	--	No results	Full match	Full match	Nucleosides, nucleotides, and analogues	Purine nucleosides	Not available	Purine nucleosides	3.66907	1.87541	0.00273048	1	1.46592	1.765	up	566858	487507	1.03736e+06	193594	476688	285513	156960	139872	165060	166606	96313.8	105787
Com_2662_pos	2-hydroxy-6-[(8Z,11Z)-pentadeca-8,11,14-trien-1-yl]benzoic acid	--	C22 H30 O3	324.204	10.134	325.212	--	--	--	--	--	--	--	--	--	--	Invalid mass	No results	No results					2.50049	1.32221	0.00300005	0.944444	1.07779	1.931	up	3.94486e+06	2.34239e+06	1.54428e+06	2.80676e+06	4.14004e+06	1.72682e+06	720425	1.97785e+06	1.44024e+06	744233	811285	906718
Com_15001_pos	2-[(5-nitro-2-furyl)carbonyl]hydrazine-1-carbothioamide	--	C6 H6 N4 O4 S	251.993	6.142	253.001	--	--	--	--	--	--	--	--	--	--	Invalid mass	No results	No results					0.185839	-2.42787	0.00302024	0.944444	1.71739	-2.488	down	22226.7	27218.8	32800.2	27406.1	35175.4	25910.2	177057	31345.3	131042	175755	157837	245701
Com_12163_pos	Dl-3-Hydroxy-kynurenine	--	C10 H12 N2 O4	224.08	5.338	225.087	--	--	--	--	--	--	--	--	--	--	No results	No results	Full match	Organic oxygen compounds	Organooxygen compounds	Carbonyl compounds	Alkyl-phenylketones	4.62587	2.20972	0.0030218	1	1.9205	2.275	up	446365	594321	459419	303585	261811	97338.8	80218.5	81881.3	83101.3	74447.7	66733.3	81171.3
Com_63_pos	Choline	Choline; Bilineurine	C5 H13 N O	103.1	1.359	104.107	cpd:C00114	map00260 Glycine, serine and threonine metabolism;map00564 Glycerophospholipid metabolism;map01100 Metabolic pathways;map02010 ABC transporters;map04725 Cholinergic synapse;map04976 Bile secretion;map05231 Choline metabolism in cancer	HMDB0000097	--	Organic nitrogen compounds	Organonitrogen compounds	Quaternary ammonium salts	--	--	--	Full match	Full match	No results	Organic nitrogen compounds	Organonitrogen compounds	Quaternary ammonium salts	Cholines	1.95689	0.968559	0.00310806	0.944444	1.46386	2.08	up	1.08794e+08	2.55369e+08	2.00455e+08	2.17289e+08	1.82929e+08	1.65603e+08	7.42233e+07	1.73097e+08	9.06915e+07	8.52731e+07	7.61383e+07	7.82492e+07
Com_13522_pos	SM 8:1;2O/34:0	--	C47 H95 N2 O6 P	814.691	11.592	815.698	--	--	--	--	--	--	--	--	--	--	No results	Full match	No results					0.0760113	-3.71764	0.00314503	1	1.71921	-3.261	down	3683.36	180550	3480.36	109152	3980.41	8546.46	1.13492e+06	734829	766402	481729	499345	453118
Com_957_pos	1H-indene-3-carboxamide	--	C10 H9 N O	159.069	1.462	160.076	--	--	--	--	--	--	--	--	--	--	Full match	No results	No results					3.1842	1.67093	0.00318329	1	1.60046	2.033	up	1.51207e+07	1.01632e+07	2.17685e+07	6.94948e+06	1.85653e+07	7.77479e+06	5.26734e+06	5.92451e+06	6.52222e+06	2.15342e+06	3.78748e+06	1.57648e+06
Com_1214_pos	N-Benzylformamide	N-Benzylformamide	C8 H9 N O	135.069	2.371	136.076	cpd:C15561	--	HMDB0304423	--	Benzenoids	Benzene and substituted derivatives	-	--	--	--	Full match	Full match	No results	Benzenoids	Benzene and substituted derivatives	Not available	Benzene and substituted derivatives	1.71738	0.780205	0.00385771	0.916667	1.46723	2.297	up	8.30523e+07	8.43554e+07	7.67175e+07	7.35519e+07	6.05251e+07	4.4676e+07	2.84175e+07	4.65265e+07	2.8977e+07	4.82205e+07	4.38173e+07	5.02764e+07
Com_2800_pos	5-[(10Z)-14-(3,5-dihydroxyphenyl)tetradec-10-en-1-yl]benzene-1,3-diol	--	C26 H36 O4	412.259	10.71	413.266	--	--	--	--	--	--	--	--	--	--	Invalid mass	No results	No results					0.539058	-0.891487	0.00395135	0.972222	1.65756	-2.212	down	2.21261e+06	2.65051e+06	1.95796e+06	1.88463e+06	3.37571e+06	4.48368e+06	5.76219e+06	6.77328e+06	5.22171e+06	5.01873e+06	4.49847e+06	3.45536e+06
Com_16274_pos	Phosphopyruvic acid	Phosphoenolpyruvate; Phosphoenolpyruvic acid; PEP	C3 H5 O6 P	167.982	11.856	168.989	cpd:C00074	map00010 Glycolysis / Gluconeogenesis;map00020 Citrate cycle (TCA cycle);map00400 Phenylalanine, tyrosine and tryptophan biosynthesis;map00440 Phosphonate and phosphinate metabolism;map00620 Pyruvate metabolism;map01100 Metabolic pathways;map01200 Carbon metabolism;map01230 Biosynthesis of amino acids	--	--	--	--	--	--	--	--	No results	No results	Full match	Organic acids and derivatives	Organic phosphoric acids and derivatives	Phosphate esters	Phosphate esters	0.440994	-1.18117	0.00419084	0.944444	1.59194	-1.51	down	29090.3	33086.2	34183	38352.2	73126.9	52330.7	69399.9	80013.2	73274.9	194935	100874	71464.1
Com_3836_pos	D-Glucosamine	D-Glucosamine; Chitosamine; 2-Amino-2-deoxy-D-glucose	C6 H13 N O5	179.08	1.626	180.087	cpd:C00329	map00520 Amino sugar and nucleotide sugar metabolism;map01100 Metabolic pathways	HMDB0030091	--	Organic oxygen compounds	Organooxygen compounds	Carbohydrates and carbohydrate conjugates	--	--	--	No results	No results	Full match	Organic oxygen compounds	Organooxygen compounds	Carbohydrates and carbohydrate conjugates	Hexoses	1.87856	0.909627	0.0059374	0.972222	1.20095	1.791	up	1.06203e+07	2.02981e+07	1.28012e+07	9.65578e+06	1.78872e+07	8.76137e+06	6.02567e+06	6.37387e+06	5.61985e+06	7.28356e+06	7.86525e+06	9.43041e+06
Com_347_pos	DL-Lysine	Lysine	C6 H14 N2 O2	146.106	1.234	147.113	cpd:C16440	--	--	--	--	--	--	--	--	--	Full match	Full match	Full match	Organic acids and derivatives	Carboxylic acids and derivatives	Amino acids, peptides, and analogues	Alpha amino acids	2.45571	1.29614	0.00595216	0.944444	1.38746	2.089	up	4.08621e+07	2.89095e+07	1.82274e+07	3.12749e+07	3.48443e+07	1.64597e+07	1.51598e+07	2.1437e+07	6.53276e+06	6.02327e+06	6.36532e+06	1.39438e+07
Com_4384_pos	(S)-Equol	Equol	C15 H14 O3	242.095	5.583	243.102	cpd:C14131	--	HMDB0002209	--	Phenylpropanoids and polyketides	Isoflavonoids	Isoflavans	--	--	--	Full match	Full match	Full match	Phenylpropanoids and polyketides	Isoflavonoids	Isoflavans	Isoflavanols	2.10967	1.07702	0.00608015	0.944444	1.44835	1.924	up	781553	1.11257e+06	472805	574612	776603	871988	209886	251117	242729	406496	341351	724176
Com_12216_pos	3-(tert-butyl)-1-methyl-N-(6-quinoxalinyl)-1H-pyrazole-5-carboxamide	--	C17 H19 N5 O	309.158	6.828	310.165	--	--	--	--	--	--	--	--	--	--	Full match	No results	No results					6.39651	2.67728	0.00637883	0.861111	1.63734	2.118	up	462639	328141	179354	248691	277985	35111.8	36684.2	31238	36577.5	35854.6	47142.7	51996.4
Com_413_pos	Hypoxanthine	Hypoxanthine; Purine-6-ol	C5 H4 N4 O	136.039	2.089	137.046	cpd:C00262	map00230 Purine metabolism;map01100 Metabolic pathways	HMDB0000157	--	Organoheterocyclic compounds	Imidazopyrimidines	Purines and purine derivatives	--	--	--	Full match	Full match	Full match	Organoheterocyclic compounds	Imidazopyrimidines	Purines and purine derivatives	Hypoxanthines	2.77584	1.47292	0.00641841	0.916667	1.13401	2.143	up	1.00875e+08	1.10279e+08	1.16202e+08	1.33428e+08	6.27921e+07	3.11289e+07	2.51801e+07	4.37828e+07	4.36871e+07	2.76354e+07	3.1247e+07	2.83011e+07
Com_1084_pos	5,8-dihydroxy-10-methyl-5,8,9,10-tetrahydro-2H-oxecin-2-one	--	C10 H14 O4	220.068	6.401	221.075	--	--	--	--	--	--	--	--	--	--	Invalid mass	No results	No results					0.26922	-1.89314	0.00660242	0.944444	1.77851	-2.317	down	619752	808164	648530	612422	4.99193e+06	3.75459e+06	1.0551e+07	6.80926e+06	9.70189e+06	4.82943e+06	5.7015e+06	4.88295e+06
Com_12070_pos	10-Nitrolinoleate	10-Nitrolinoleic acid; 10-nitro-9-cis,12-cis-octadecadienoic acid; 10-nitro-9-cis,12-cis-octadecadienoate; (9E,12Z)-10-Nitrooctadeca-9,12-dienoic acid	C18 H31 N O4	342.256	7.495	343.264	cpd:C13800	--	HMDB0005049	--	Lipids and lipid-like molecules	Fatty Acyls	Lineolic acids and derivatives	--	--	--	Invalid mass	No results	No results	Lipids and lipid-like molecules	Fatty Acyls	Lineolic acids and derivatives	Lineolic acids and derivatives	0.264088	-1.92091	0.00678339	0.916667	1.40344	-1.782	down	49455.1	136634	57061.5	125401	202653	123720	133532	174522	626223	432386	493096	771648
Com_14924_pos	PC 19:0_20:5	--	C47 H84 N O8 P	821.598	11.47	822.606	--	--	--	LMGP01011942	--	--	--	Glycerophospholipids [GP]	Glycerophosphocholines [GP01]	Diacylglycerophosphocholines [GP0101]	No results	Invalid mass	No results					0.332371	-1.58913	0.00681084	0.944444	1.8161	-2.092	down	241232	240416	160144	91459.7	74536.2	45315.6	165011	310705	427927	518077	665510	479489
Com_146_pos	Cinnamoylglycine	--	C11 H11 N O3	205.075	5.748	206.082	--	--	HMDB0011621	--	Organic acids and derivatives	Carboxylic acids and derivatives	Amino acids, peptides, and analogues	--	--	--	Full match	Full match	Full match	Organic acids and derivatives	Carboxylic acids and derivatives	Amino acids, peptides, and analogues	N-acyl-alpha amino acids	1.82591	0.868613	0.00711906	0.944444	1.46972	1.582	up	1.08843e+08	5.47694e+07	5.82569e+07	3.90753e+07	5.62767e+07	5.8011e+07	3.08478e+07	3.02305e+07	2.69698e+07	4.24514e+07	2.76145e+07	4.73908e+07
Com_4615_pos	5-Methyl-dl-tryptophan	--	C12 H14 N2 O2	218.106	5.546	219.113	--	--	--	--	--	--	--	--	--	--	No results	No results	Full match	Organoheterocyclic compounds	Indoles and derivatives	Indolyl carboxylic acids and derivatives	Indolyl carboxylic acids and derivatives	0.539871	-0.889314	0.00720504	1	1.44181	-2.128	down	1.09316e+06	497491	739223	438646	832099	1.08749e+06	1.1946e+06	1.09725e+06	1.20241e+06	1.51909e+06	1.96546e+06	1.70494e+06
Com_8592_pos	Etiocholanolone	Etiocholanolone; 3alpha-Hydroxy-5beta-androstan-17-one; Etiocholan-3alpha-ol-17-one; 3alpha-Hydroxyetiocholan-17-one	C19 H30 O2	272.215	6.454	255.211	cpd:C04373	map00140 Steroid hormone biosynthesis	HMDB0000490	LMST02020059	Lipids and lipid-like molecules	Steroids and steroid derivatives	Androstane steroids	Sterol Lipids [ST]	Steroids [ST02]	C19 steroids (androgens) and derivatives [ST0202]	Invalid mass	No results	No results	Lipids and lipid-like molecules	Steroids and steroid derivatives	Androstane steroids	Androgens and derivatives	0.522841	-0.935556	0.00782124	0.944444	1.0894	-2.361	down	260651	303183	493623	237854	712786	476418	814834	687217	816216	895155	587529	951000
Com_5917_pos	(2S)-2-(2-hydroxypropan-2-yl)-2H,3H,7H-furo[3,2-g]chromen-7-one	--	C14 H14 O4	246.085	6.093	247.092	--	--	--	--	--	--	--	--	--	--	Invalid mass	No results	No results					4.47613	2.16225	0.00786254	0.944444	1.34303	1.139	up	1.12018e+06	254238	281553	112202	368652	180604	126440	126930	41221.9	105636	34363	83139.8
Com_183_pos	PC O-18:0	--	C26 H54 N O7 P	523.365	10.184	524.372	--	--	--	LMGP01020046	--	--	--	Glycerophospholipids [GP]	Glycerophosphocholines [GP01]	1-alkyl,2-acylglycerophosphocholines [GP0102]	No results	Full match	Full match					1.57652	0.656744	0.0078804	0.916667	1.21393	1.814	up	5.64286e+07	8.45394e+07	4.96095e+07	9.17213e+07	7.81672e+07	5.66396e+07	3.34604e+07	5.99889e+07	3.74512e+07	4.56193e+07	4.75397e+07	4.05139e+07
Com_14136_pos	PC 36:2	Phosphatidylcholine; Lecithin; Phosphatidyl-N-trimethylethanolamine; 1,2-Diacyl-sn-glycero-3-phosphocholine; Choline phosphatide; 3-sn-Phosphatidylcholine	C44 H84 N O8 P	807.577	9.567	808.584	cpd:C00157	map00564 Glycerophospholipid metabolism;map00590 Arachidonic acid metabolism;map00591 Linoleic acid metabolism;map00592 alpha-Linolenic acid metabolism;map01100 Metabolic pathways;map04723 Retrograde endocannabinoid signaling;map05231 Choline metabolism in cancer	--	LMGP01012219	--	--	--	Glycerophospholipids [GP]	Glycerophosphocholines [GP01]	Diacylglycerophosphocholines [GP0101]	No results	Invalid mass	No results	Lipids and lipid-like molecules	Glycerophospholipids	Glycerophosphocholines	Phosphocholines	0.603828	-0.72779	0.00805424	0.916667	1.14587	-1.887	down	528810	398710	667531	516586	687832	747152	1.21287e+06	892440	1.102e+06	1.27729e+06	757747	631212
Com_13584_pos	LPC 22:2-SN1	--	C30 H58 N O7 P	1150.79	10.834	576.404	--	--	--	--	--	--	--	--	--	--	No results	Invalid mass	No results					0.346757	-1.528	0.0081617	1	1.72989	-2.45	down	28577.2	64828.9	75806.6	60952.7	215016	191621	260032	219750	245978	314999	455577	340116
Com_14372_pos	4-[4-(1-phenyl-1H-1,2,4-triazol-5-yl)-1,3-thiazol-2-yl]pyridine	--	C16 H11 N5 S	305.074	3.728	306.081	--	--	--	--	--	--	--	--	--	--	Full match	No results	No results					5.48338	2.45507	0.00835117	0.916667	1.5947	1.805	up	1.51983e+06	1.00392e+06	1.67874e+06	575493	584888	166199	173159	152019	162863	174083	183480	162729
Com_10420_pos	SM 8:1;2O/33:0	--	C46 H93 N2 O6 P	800.678	11.614	801.686	--	--	--	--	--	--	--	--	--	--	No results	Full match	No results					0.332834	-1.58712	0.00859629	0.861111	1.63706	-1.901	down	196959	538097	223832	234973	246828	2.16941e+06	1.98432e+06	1.61173e+06	1.42578e+06	2.57959e+06	1.37926e+06	1.86586e+06
Com_5826_pos	PC 36:4	Phosphatidylcholine; Lecithin; Phosphatidyl-N-trimethylethanolamine; 1,2-Diacyl-sn-glycero-3-phosphocholine; Choline phosphatide; 3-sn-Phosphatidylcholine	C44 H80 N O8 P	803.546	9.644	804.554	cpd:C00157	map00564 Glycerophospholipid metabolism;map00590 Arachidonic acid metabolism;map00591 Linoleic acid metabolism;map00592 alpha-Linolenic acid metabolism;map01100 Metabolic pathways;map04723 Retrograde endocannabinoid signaling;map05231 Choline metabolism in cancer	--	LMGP01012195	--	--	--	Glycerophospholipids [GP]	Glycerophosphocholines [GP01]	Diacylglycerophosphocholines [GP0101]	No results	Invalid mass	No results	Lipids and lipid-like molecules	Glycerophospholipids	Glycerophosphocholines	Phosphocholines	2.59025	1.37309	0.00921137	0.944444	1.33815	1.416	up	6.374e+06	3.46873e+06	2.45443e+06	1.75718e+06	2.6012e+06	1.39698e+06	597063	1.17457e+06	1.39268e+06	1.80312e+06	1.04377e+06	958210
Com_1193_pos	Melatonin	Melatonin; N-Acetyl-5-methoxytryptamine	C13 H16 N2 O2	232.125	6.007	233.133	cpd:C01598	map00380 Tryptophan metabolism;map01100 Metabolic pathways;map04080 Neuroactive ligand-receptor interaction;map04713 Circadian entrainment	HMDB0001389	--	Organoheterocyclic compounds	Indoles and derivatives	Indoles	--	--	--	Invalid mass	No results	No results	Organoheterocyclic compounds	Indoles and derivatives	Indoles	3-alkylindoles	0.164009	-2.60815	0.0092133	1	1.80288	-3.741	down	86263.5	91988.6	113641	109665	6.0873e+06	3.5115e+06	9.45906e+06	9.1647e+06	8.14217e+06	9.01763e+06	1.23912e+07	1.27998e+07
Com_9002_pos	EPK	--	C16 H28 N4 O6	372.205	9.95	373.212	--	--	--	--	--	--	--	--	--	--	Invalid mass	No results	No results					3.37818	1.75625	0.00991361	0.944444	1.38526	1.323	up	522635	215352	227690	129055	141595	67228.3	47422.9	79999.6	117691	43698.7	44289.2	52772.7
Com_791_pos	4-Hydroxyisoleucine	--	C6 H13 N O3	147.09	1.434	148.097	--	--	--	--	--	--	--	--	--	--	No results	No results	Full match	Organic acids and derivatives	Carboxylic acids and derivatives	Amino acids, peptides, and analogues	Isoleucine and derivatives	1.51371	0.598085	0.0100134	0.916667	1.31974	1.812	up	1.57804e+07	1.16127e+07	9.51689e+06	1.41947e+07	1.56454e+07	9.18252e+06	6.69088e+06	8.84707e+06	8.58549e+06	6.36312e+06	9.27017e+06	1.04066e+07
Com_1721_pos	N-Acetylserotonin	N-Acetylserotonin; N-Acetyl-5-hydroxytryptamine	C12 H14 N2 O2	218.11	6.003	219.117	cpd:C00978	map00380 Tryptophan metabolism;map01100 Metabolic pathways	HMDB0001238	--	Organoheterocyclic compounds	Indoles and derivatives	Hydroxyindoles	--	--	--	Invalid mass	No results	No results	Organoheterocyclic compounds	Indoles and derivatives	Hydroxyindoles	Hydroxyindoles	0.193677	-2.36827	0.0101248	1	1.78813	-3.42	down	96113.2	102492	126617	122187	4.87894e+06	2.61484e+06	6.63048e+06	6.14729e+06	5.51661e+06	6.45576e+06	7.97645e+06	8.27557e+06
Com_13829_pos	PC 18:1_20:5	--	C46 H80 N O8 P	805.563	7.777	806.57	--	--	--	LMGP01012216	--	--	--	Glycerophospholipids [GP]	Glycerophosphocholines [GP01]	Diacylglycerophosphocholines [GP0101]	No results	Full match	No results					2.24373	1.1659	0.0108585	0.888889	1.43813	1.549	up	2.08923e+06	2.25383e+06	1.27329e+06	3.26274e+06	5.14808e+06	3.0777e+06	745834	1.3617e+06	1.10523e+06	2.30675e+06	1.07465e+06	1.02923e+06
Com_24_pos	Betaine	Betaine; Trimethylaminoacetate; Glycine betaine; N,N,N-Trimethylglycine; Trimethylammonioacetate	C5 H11 N O2	117.079	1.374	118.087	cpd:C00719	map00260 Glycine, serine and threonine metabolism;map01100 Metabolic pathways;map02010 ABC transporters	HMDB0000043	--	Organic acids and derivatives	Carboxylic acids and derivatives	Amino acids, peptides, and analogues	--	--	--	Full match	Full match	Full match	Organic acids and derivatives	Carboxylic acids and derivatives	Amino acids, peptides, and analogues	Alpha amino acids	0.210124	-2.25069	0.0108727	0.888889	1.39634	-1.65	down	3.38249e+08	4.78974e+07	1.22833e+08	2.94984e+08	2.78145e+08	3.15195e+07	1.46348e+09	2.61388e+08	4.92585e+08	1.41597e+09	1.34938e+09	3.17055e+08
Com_1144_pos	LPC 18:0-SN1	--	C26 H54 N O7 P	523.365	10.698	524.372	--	--	--	--	--	--	--	--	--	--	No results	Full match	Full match					1.85655	0.892621	0.0114892	0.916667	1.40823	1.69	up	1.3309e+07	9.99874e+06	7.12889e+06	9.24229e+06	6.02736e+06	4.67539e+06	3.25646e+06	5.53748e+06	3.83405e+06	5.48241e+06	4.69792e+06	4.329e+06
Com_5356_pos	2-[(E)-(benzylimino)methyl]-4,6-dichlorophenol	--	C14 H11 Cl2 N O	279.02	5.537	280.027	--	--	--	--	--	--	--	--	--	--	Invalid mass	No results	No results					2.51442	1.33023	0.0128513	0.861111	1.35504	1.795	up	363958	701518	839776	208784	618926	914821	411689	216106	142513	232778	240978	206678
Com_5205_pos	Guanine	Guanine; 2-Amino-6-hydroxypurine	C5 H5 N5 O	151.05	3.752	152.057	cpd:C00242	map00230 Purine metabolism;map01100 Metabolic pathways	HMDB0000132	--	Organoheterocyclic compounds	Imidazopyrimidines	Purines and purine derivatives	--	--	--	Full match	Full match	Full match	Organoheterocyclic compounds	Imidazopyrimidines	Purines and purine derivatives	Purines and purine derivatives	1.54816	0.630554	0.0129185	0.888889	1.04637	1.739	up	1.27424e+07	7.62325e+06	1.38205e+07	9.55139e+06	1.15357e+07	7.09219e+06	4.88109e+06	8.14432e+06	6.23821e+06	6.60365e+06	7.85331e+06	6.56301e+06
Com_706_pos	Taurodeoxycholic acid	Taurodeoxycholate; Taurodeoxycholic acid	C26 H45 N O6 S	481.287	7.21	464.284	cpd:C05463	--	HMDB0000896	LMST05040013	Lipids and lipid-like molecules	Steroids and steroid derivatives	Bile acids, alcohols and derivatives	Sterol Lipids [ST]	Steroid conjugates [ST05]	Taurine conjugates [ST0504]	Invalid mass	No results	No results	Lipids and lipid-like molecules	Steroids and steroid derivatives	Bile acids, alcohols and derivatives	Taurinated bile acids and derivatives	0.244765	-2.03053	0.0134122	0.861111	1.46827	-1.643	down	89399.7	351704	66625.3	1.68442e+06	331943	1.13388e+07	6.41315e+06	5.63898e+06	1.7157e+07	1.09862e+07	8.11569e+06	8.32666e+06
Com_13359_pos	SM 8:1;2O/28:7	--	C41 H69 N2 O6 P	1432.95	9.988	717.483	--	--	--	--	--	--	--	--	--	--	No results	Invalid mass	No results					0.300146	-1.73626	0.0139073	0.916667	1.54895	-1.789	down	44851.3	44148.7	50220.2	45319.2	459078	408569	909506	458892	809703	497039	210516	619928
Com_829_pos	P-Aminohippuric Acid	--	C9 H10 N2 O3	194.07	5.114	195.077	--	--	HMDB0001867	--	Benzenoids	Benzene and substituted derivatives	Benzoic acids and derivatives	--	--	--	No results	No results	Full match	Benzenoids	Benzene and substituted derivatives	Benzoic acids and derivatives	Hippuric acids	23.1088	4.53037	0.0139206	0.916667	1.36474	0.707	up	2.82078e+07	1.30194e+06	1.73607e+06	1.82142e+06	1.22948e+06	226554	131358	321664	347773	63295.6	53730.6	576119
Com_16150_pos	J147	--	C18 H17 F3 N2 O2	350.124	6.562	351.131	--	--	--	--	--	--	--	--	--	--	No results	No results	Full match	Benzenoids	Benzene and substituted derivatives	Anilides	Anilides	0.526515	-0.925453	0.01442	1	1.67994	-3.186	down	108745	309479	256765	271323	377541	429628	537969	502942	555607	592137	596814	544882
Com_770_pos	Ornithine	Ornithine; 2,5-Diaminovaleric acid; 2,5-Diaminopentanoic acid; 2,5-Diaminopentanoate	C5 H12 N2 O2	132.09	1.211	133.098	cpd:C01602	--	HMDB0000214	--	Organic acids and derivatives	Carboxylic acids and derivatives	Amino acids, peptides, and analogues	--	--	--	Full match	Full match	Full match	Organic acids and derivatives	Carboxylic acids and derivatives	Amino acids, peptides, and analogues	Alpha amino acids	2.64993	1.40595	0.0159903	0.972222	1.39267	1.52	up	2.26143e+07	1.2809e+07	5.64803e+06	2.10791e+07	9.11208e+06	6.11847e+06	3.99804e+06	6.11622e+06	3.40963e+06	4.93478e+06	5.57318e+06	5.16928e+06
Com_160_pos	Pyrogallol	1,2,3-Trihydroxybenzene; Pyrogallol; Pyrogallic acid; 1,2,3-Benzenetriol	C6 H6 O3	126.032	1.111	127.039	cpd:C01108	--	HMDB0013674	--	Benzenoids	Phenols	Benzenetriols and derivatives	--	--	--	Full match	Full match	Full match	Benzenoids	Phenols	Benzenetriols and derivatives	5-unsubstituted pyrrogallols	4.4697	2.16018	0.0162945	0.944444	1.60779	1.541	up	3.03604e+07	4.04277e+07	1.65143e+08	2.66585e+08	9.12934e+07	1.64131e+08	3.2048e+07	2.6869e+07	3.08859e+07	2.99619e+07	2.82913e+07	2.15168e+07
Com_376_pos	13-HPODE	(9Z,11E)-(13S)-13-Hydroperoxyoctadeca-9,11-dienoic acid; (9Z,11E)-(13S)-13-Hydroperoxyoctadeca-9,11-dienoate; 13(S)-HPODE; 13S-Hydroperoxy-9Z,11E-octadecadienoic acid	C18 H32 O4	312.231	8.259	330.264	cpd:C04717	map00591 Linoleic acid metabolism;map01100 Metabolic pathways	HMDB0003871	LMFA02000034	Lipids and lipid-like molecules	Fatty Acyls	Lineolic acids and derivatives	Fatty Acyls [FA]	Octadecanoids [FA02]	Other Octadecanoids [FA0200]	No results	No results	Full match	Lipids and lipid-like molecules	Fatty Acyls	Lineolic acids and derivatives	Lineolic acids and derivatives	2.18484	1.12753	0.0167846	0.888889	1.36269	1.661	up	4.22039e+07	2.36134e+07	9.23248e+06	2.50404e+07	1.97402e+07	2.88508e+07	7.57542e+06	7.24568e+06	1.46937e+07	1.52575e+07	9.63893e+06	1.36401e+07
Com_4692_pos	3-phenyl-5-(trifluoromethyl)-4,5-dihydro-1H-pyrazol-5-ol	--	C10 H9 F3 N2 O	230.067	4.798	231.075	--	--	--	--	--	--	--	--	--	--	Full match	No results	No results					3.12901	1.64571	0.0168035	0.972222	1.44278	1.042	up	4.33053e+06	1.35582e+06	903973	1.12029e+06	805712	633791	376682	396406	516445	285443	799687	549620
Com_218_pos	8-Hydroxyquinoline	8-Hydroxyquinoline; Oxyquinoline	C9 H7 N O	145.053	5.719	146.061	cpd:C19434	--	--	--	--	--	--	--	--	--	Full match	Full match	No results	Organoheterocyclic compounds	Quinolines and derivatives	8-hydroxyquinolines	8-hydroxyquinolines	1.75284	0.809697	0.0168444	0.861111	1.44687	1.504	up	3.28853e+07	4.40162e+07	6.66936e+07	2.64672e+07	5.34569e+07	4.69381e+07	1.81453e+07	1.9947e+07	1.86094e+07	2.81427e+07	2.22523e+07	4.71997e+07
Com_2276_pos	Octadecanamine	--	C18 H39 N	269.309	8.925	270.316	--	--	--	--	--	--	--	--	--	--	Full match	No results	No results	Organic nitrogen compounds	Organonitrogen compounds	Amines	Monoalkylamines	0.466859	-1.09894	0.017731	0.833333	1.5713	-0.653	down	67574.7	60630.7	36503	104924	206895	6.91818e+06	2.12473e+06	4.93283e+06	3.03994e+06	2.35284e+06	1.95275e+06	1.43621e+06
Com_3234_pos	SDMA	--	C8 H18 N4 O2	202.143	1.535	203.15	--	--	HMDB0003334	--	Organic acids and derivatives	Carboxylic acids and derivatives	Amino acids, peptides, and analogues	--	--	--	No results	No results	Full match	Organic acids and derivatives	Carboxylic acids and derivatives	Amino acids, peptides, and analogues	Arginine and derivatives	2.07646	1.05413	0.0194935	0.833333	1.61834	1.838	up	9.88315e+06	7.20883e+06	5.71362e+06	9.37538e+06	6.42248e+06	2.57252e+06	2.97821e+06	4.52898e+06	3.11831e+06	2.70987e+06	3.19519e+06	3.29929e+06
Com_2277_pos	methyl 3,4,5-trihydroxycyclohex-1-ene-1-carboxylate	--	C8 H12 O5	210.051	5.269	211.058	--	--	--	--	--	--	--	--	--	--	Invalid mass	No results	No results					2.44716	1.29111	0.0195085	0.944444	1.13303	1.209	up	5.58978e+06	1.91743e+06	1.64765e+06	965867	2.43329e+06	1.99571e+06	701695	956829	1.54814e+06	623473	646329	1.46908e+06
Com_1091_pos	3-Methylcrotonylglycine	3-Methylcrotonylglycine	C7 H11 N O3	157.074	5.29	158.082	cpd:C20828	--	HMDB0000459	--	Organic acids and derivatives	Carboxylic acids and derivatives	Amino acids, peptides, and analogues	--	--	--	Full match	Full match	No results	Organic acids and derivatives	Carboxylic acids and derivatives	Amino acids, peptides, and analogues	N-acyl-alpha amino acids	1.97846	0.984378	0.0202373	0.972222	1.38491	1.272	up	1.72134e+07	6.49128e+06	5.71459e+06	4.75875e+06	8.36328e+06	7.53538e+06	3.65515e+06	4.57154e+06	3.73566e+06	4.37039e+06	3.50833e+06	5.46988e+06
Com_14505_pos	4-Pregnen-17alpha,20alpha-Diol-3-One	--	C21 H32 O3	332.236	6.461	333.243	--	--	--	--	--	--	--	--	--	--	No results	No results	Full match					0.531714	-0.911278	0.0212194	0.972222	1.01772	-2.252	down	52861.3	122174	200883	121396	240553	186458	298380	208747	296684	320584	256957	357037
Com_4356_pos	1-morpholino-3-(4-nitrophenoxy)propan-2-ol	--	C13 H18 N2 O5	282.119	5.396	283.127	--	--	--	--	--	--	--	--	--	--	Invalid mass	No results	No results					4.01543	2.00555	0.0213428	0.888889	1.56149	1.351	up	3.85911e+06	1.66783e+06	861707	2.10629e+06	917566	310523	239757	569773	279535	414131	494150	424074
Com_6569_pos	Ouabain	Ouabain; G-Strophanthin	C29 H44 O12	566.275	8.855	567.282	cpd:C01443	map04976 Bile secretion	HMDB0015224	LMST01120022	Benzenoids	Naphthalenes	-	Sterol Lipids [ST]	Sterols [ST01]	Cardanolides and derivatives [ST0112]	Invalid mass	No results	No results	Lipids and lipid-like molecules	Steroids and steroid derivatives	Steroid lactones	Cardenolide glycosides and derivatives	21.6045	4.43326	0.0218999	0.916667	1.54266	1.778	up	793835	620501	910386	882527	28271.3	26552.3	25893.3	22852.1	22917.4	29044.6	27370	22913.3
Com_10828_pos	Dehydroepiandrosterone (DHEA)	Dehydroepiandrosterone; 3beta-Hydroxyandrost-5-en-17-one; Dehydroisoandrosterone; DHA; DHEA	C19 H28 O2	270.199	6.424	271.206	cpd:C01227	map00140 Steroid hormone biosynthesis;map01100 Metabolic pathways;map04913 Ovarian steroidogenesis;map05200 Pathways in cancer;map05215 Prostate cancer	--	--	--	--	--	--	--	--	Invalid mass	No results	No results	Lipids and lipid-like molecules	Steroids and steroid derivatives	Androstane steroids	Androgens and derivatives	0.471323	-1.08521	0.0223632	0.888889	1.10874	-1.667	down	160261	148478	618616	125872	417299	307574	820673	535463	274667	819206	650667	671897
Com_922_pos	Thymopentin	--	C30 H49 N9 O9	679.365	9.653	680.372	--	--	HMDB0259057	--	Organic acids and derivatives	Carboxylic acids and derivatives	Amino acids, peptides, and analogues	--	--	--	No results	No results	Full match	Organic acids and derivatives	Carboxylic acids and derivatives	Amino acids, peptides, and analogues	Oligopeptides	332.514	8.37727	0.0223949	0.972222	1.54528	1.757	up	1.40153e+07	1.15095e+07	1.81944e+07	1.56938e+07	34530.8	33378.7	33672.2	28149.2	28472.1	30426.6	29452.9	28708.9
Com_569_pos	N3,N4-Dimethyl-L-arginine	--	C8 H18 N4 O2	202.143	1.398	203.151	--	--	--	--	--	--	--	--	--	--	Full match	Full match	Full match	Organic acids and derivatives	Carboxylic acids and derivatives	Amino acids, peptides, and analogues	Arginine and derivatives	1.82258	0.865985	0.0224861	0.833333	1.52269	1.769	up	3.022e+07	1.86795e+07	2.1666e+07	3.09083e+07	2.06124e+07	9.92786e+06	1.20875e+07	1.37949e+07	1.21114e+07	1.32667e+07	1.11369e+07	1.0035e+07
Com_15557_pos	1,2-dihydroxyheptadec-16-yn-4-yl acetate	--	C19 H34 O4	364.199	8.294	365.207	--	--	--	LMFA05000645	--	--	--	Fatty Acyls [FA]	Fatty alcohols [FA05]	_	Invalid mass	No results	No results					6.1984	2.6319	0.0225005	0.861111	1.13061	1.611	up	684493	47412.9	433506	828773	969492	135085	42389.5	9878.93	34918.1	112583	138595	161565
Com_3126_pos	Orlistat	--	C29 H53 N O5	533.342	5.648	534.35	--	--	HMDB0015215	--	Organic acids and derivatives	Carboxylic acids and derivatives	Amino acids, peptides, and analogues	--	--	--	Invalid mass	No results	No results	Organic acids and derivatives	Carboxylic acids and derivatives	Amino acids, peptides, and analogues	Leucine and derivatives	31.2294	4.96483	0.022821	0.888889	1.5063	1.757	up	2.96138e+06	2.37158e+06	3.69776e+06	2.7454e+06	74948.1	62318.2	63876.2	60496.1	60393.6	63435.5	64662.1	68616.9
Com_48_pos	L-Norleucine	L-Norleucine; L-Aminohexanoic acid; L-Aminohexanoate; L-2-Aminohexanoic acid; L-2-Aminohexanoate; (S)-2-Aminohexanoic acid	C6 H13 N O2	131.095	3.255	132.102	cpd:C01933	--	HMDB0001645	--	Organic acids and derivatives	Carboxylic acids and derivatives	Amino acids, peptides, and analogues	--	--	--	Full match	Full match	Full match	Organic acids and derivatives	Carboxylic acids and derivatives	Amino acids, peptides, and analogues	L-alpha-amino acids	1.67294	0.742384	0.0231063	0.888889	1.29389	1.494	up	1.127e+09	7.50492e+08	5.51253e+08	7.70756e+08	7.01606e+08	4.0428e+08	3.06277e+08	4.91843e+08	2.80645e+08	3.83771e+08	5.38508e+08	5.72502e+08
Com_2389_pos	Cortisol	Cortisol; Hydrocortisone; 11beta,17alpha,21-Trihydroxy-4-pregnene-3,20-dione; Kendall's compound F; Reichstein's substance M	C21 H30 O5	362.21	6.145	363.217	cpd:C00735	map00140 Steroid hormone biosynthesis;map01100 Metabolic pathways;map04080 Neuroactive ligand-receptor interaction;map04927 Cortisol synthesis and secretion;map04934 Cushing's syndrome;map04960 Aldosterone-regulated sodium reabsorption;map04976 Bile secretion;map05200 Pathways in cancer;map05215 Prostate cancer	HMDB0000063	LMST02030001	Lipids and lipid-like molecules	Steroids and steroid derivatives	Hydroxysteroids	Sterol Lipids [ST]	Steroids [ST02]	C21 steroids (gluco/mineralocorticoids, progestogins) and derivatives [ST0203]	Full match	Full match	Full match	Lipids and lipid-like molecules	Steroids and steroid derivatives	Hydroxysteroids	21-hydroxysteroids	3.89743	1.96252	0.0233556	0.888889	1.15194	1.492	up	2.88857e+06	4.42754e+06	1.19608e+06	4.14701e+06	411245	1.39777e+06	339269	586981	489420	221708	1.15177e+06	923097
Com_8877_pos	Picolinic acid	Picolinic acid; 2-Pyridinecarboxylic acid	C6 H5 N O2	123.03	1.395	124.037	cpd:C10164	map00380 Tryptophan metabolism;map01100 Metabolic pathways	HMDB0002243	--	Organoheterocyclic compounds	Pyridines and derivatives	Pyridinecarboxylic acids and derivatives	--	--	--	Invalid mass	No results	No results	Organoheterocyclic compounds	Pyridines and derivatives	Pyridinecarboxylic acids and derivatives	Pyridinecarboxylic acids	1.74678	0.804701	0.0237137	1	1.43707	2.389	up	1.98729e+06	1.97694e+06	2.91671e+06	2.01405e+06	2.21285e+06	2.13293e+06	1.36537e+06	1.34332e+06	1.24311e+06	1.66244e+06	445035	1.52081e+06
Com_201_pos	Leucylproline	--	C11 H20 N2 O3	228.148	5.197	229.155	--	--	HMDB0011175	--	Organic acids and derivatives	Carboxylic acids and derivatives	Amino acids, peptides, and analogues	--	--	--	Full match	No results	Full match	Organic acids and derivatives	Carboxylic acids and derivatives	Amino acids, peptides, and analogues	Dipeptides	0.406895	-1.29727	0.0250208	0.861111	1.01051	-1.442	down	8.00086e+07	1.86424e+07	6.31068e+07	3.69451e+07	2.12312e+07	1.80373e+07	9.61649e+07	1.02216e+08	4.92937e+07	1.71461e+08	1.29722e+08	3.59891e+07
Com_244_pos	Serotonin	Serotonin; 3-(2-Aminoethyl)-1H-indol-5-ol; 5-Hydroxytryptamine; Enteramine	C10 H12 N2 O	176.095	4.013	177.103	cpd:C00780	map00380 Tryptophan metabolism;map01100 Metabolic pathways;map04024 cAMP signaling pathway;map04080 Neuroactive ligand-receptor interaction;map04540 Gap junction;map04721 Synaptic vesicle cycle;map04726 Serotonergic synapse;map04742 Taste transduction;map04750 Inflammatory mediator regulation of TRP channels;map04976 Bile secretion	HMDB0000259	--	Organoheterocyclic compounds	Indoles and derivatives	Tryptamines and derivatives	--	--	--	Full match	Full match	Full match	Organoheterocyclic compounds	Indoles and derivatives	Tryptamines and derivatives	Serotonins	1.88347	0.91339	0.0260266	0.888889	1.04689	1.487	up	1.19976e+08	9.08166e+07	1.55963e+08	6.25807e+07	1.09911e+08	4.59715e+07	5.68552e+07	6.02954e+07	4.05072e+07	7.97406e+07	3.55979e+07	3.77176e+07
Com_191_pos	Acetyl-L-carnitine	--	C9 H17 N O4	203.116	1.915	204.124	--	--	HMDB0240773	LMFA07070050	Lipids and lipid-like molecules	Fatty Acyls	Fatty acid esters	Fatty Acyls [FA]	Fatty esters [FA07]	Fatty acyl carnitines [FA0707]	Full match	Full match	Full match	Lipids and lipid-like molecules	Fatty Acyls	Fatty acid esters	Acyl carnitines	3.14754	1.65422	0.0297791	0.944444	1.25878	1.001	up	2.03751e+08	2.78936e+07	6.84193e+07	4.68492e+07	2.80021e+07	4.47818e+07	2.80669e+07	2.61505e+07	2.55346e+07	1.5297e+07	1.70571e+07	2.12353e+07
Com_7791_pos	N-Acetyl-aspartic acid	N-Acetyl-L-aspartate; N-Acetyl-L-aspartic acid	C6 H9 N O5	175.048	2.071	176.056	cpd:C01042	map00250 Alanine, aspartate and glutamate metabolism;map01100 Metabolic pathways	--	--	--	--	--	--	--	--	No results	No results	Full match	Organic acids and derivatives	Carboxylic acids and derivatives	Amino acids, peptides, and analogues	Aspartic acid and derivatives	2.57681	1.36559	0.0318427	0.944444	1.39483	1.144	up	2.22481e+06	517512	405449	572164	1.29457e+06	615669	308501	318523	454113	296732	316264	490807
Com_1715_pos	L-Hydroxyproline	Hydroxyproline; L-Hydroxyproline; trans-4-Hydroxy-L-proline	C5 H9 N O3	131.059	1.361	132.066	cpd:C01157	map00330 Arginine and proline metabolism;map01100 Metabolic pathways	HMDB0000725	--	Organic acids and derivatives	Carboxylic acids and derivatives	Amino acids, peptides, and analogues	--	--	--	No results	No results	Full match	Organic acids and derivatives	Carboxylic acids and derivatives	Amino acids, peptides, and analogues	Proline and derivatives	0.306091	-1.70797	0.03442	0.833333	1.26382	-1.407	down	977358	540642	419512	419558	745025	1.09914e+06	2.54365e+06	1.82117e+06	5.12678e+06	1.76852e+06	2.08784e+06	377507
Com_166_pos	2-Aminobenzenesulfonic acid	2-Aminobenzenesulfonate; 2-Aminobenzenesulfonic acid; o-Aminobenzenesulfonic acid; Orthanilic acid	C6 H7 N O3 S	173.014	3.417	174.022	cpd:C06333	--	HMDB0304940	--	Benzenoids	Benzene and substituted derivatives	Benzenesulfonic acids and derivatives	--	--	--	No results	No results	Full match	Benzenoids	Benzene and substituted derivatives	Benzenesulfonic acids and derivatives	Benzenesulfonic acids and derivatives	0.451277	-1.14792	0.0345591	0.861111	1.38534	-0.99	down	155710	130194	211343	209804	303556	736290	479603	325769	681090	394890	1.53629e+06	453369
Com_7607_pos	4-morpholino-6-phenylthieno[2,3-d]pyrimidine	--	C16 H15 N3 O S	319.076	1.41	320.083	--	--	--	--	--	--	--	--	--	--	Invalid mass	No results	No results					0.51169	-0.966657	0.0346107	0.861111	1.04275	-1.119	down	77741.2	166410	116634	147757	199763	259448	287882	178114	199312	677440	249729	298808
Com_5767_pos	Pregnenolone	Pregnenolone; 5-Pregnen-3beta-ol-20-one; 3beta-Hydroxypregn-5-en-20-one	C21 H32 O2	316.241	7.375	317.248	cpd:C01953	map00140 Steroid hormone biosynthesis;map01100 Metabolic pathways;map04913 Ovarian steroidogenesis;map04925 Aldosterone synthesis and secretion;map04927 Cortisol synthesis and secretion;map04934 Cushing's syndrome	HMDB0000253	LMST02030088	Lipids and lipid-like molecules	Steroids and steroid derivatives	Pregnane steroids	Sterol Lipids [ST]	Steroids [ST02]	C21 steroids (gluco/mineralocorticoids, progestogins) and derivatives [ST0203]	No results	No results	Full match	Lipids and lipid-like molecules	Steroids and steroid derivatives	Pregnane steroids	Gluco/mineralocorticoids, progestogins and derivatives	0.197534	-2.33983	0.0347457	0.916667	1.17529	-1.081	down	39448.4	27348.6	34422.6	42508.5	407955	34041.8	175460	1.33317e+06	564369	746691	46271	99224.7
Com_10173_pos	1-(2-furyl)pentane-1,4-dione	--	C9 H10 O3	188.048	5.885	189.055	--	--	--	--	--	--	--	--	--	--	Invalid mass	No results	No results					1.69842	0.764197	0.0359207	0.833333	1.34044	1.42	up	208097	495976	411655	308435	300882	260117	228468	317027	251725	150185	86899.7	134520
Com_5314_pos	D-Homocysteine	--	C4 H9 N O2 S	135.036	1.44	136.043	--	--	--	--	--	--	--	--	--	--	No results	No results	Full match	Organic acids and derivatives	Carboxylic acids and derivatives	Amino acids, peptides, and analogues	D-alpha-amino acids	4.9307	2.30179	0.0360026	0.916667	1.32397	1.166	up	1.52459e+06	387785	145834	1.62583e+06	357191	188902	166566	124360	146258	182801	124939	112994
Com_10963_pos	2-[(butylamino)(imino)methyl]-1-oxohydrazinium-1-olate	--	C5 H12 N4 O2	182.074	7.44	183.082	--	--	--	--	--	--	--	--	--	--	Invalid mass	No results	No results					0.656455	-0.607231	0.0360029	0.861111	1.38259	-1.679	down	122469	176416	177845	181460	288433	82764.6	283512	230554	267309	296615	269703	220407
Com_4657_pos	5-acetyl-2,6-dimethyl-1,2,3,4-tetrahydropyridin-4-one	--	C9 H13 N O2	149.085	5.782	150.092	--	--	--	--	--	--	--	--	--	--	Invalid mass	No results	No results					2.11535	1.08089	0.0373092	0.833333	1.00529	1.51	up	1.70697e+06	5.08333e+06	3.01708e+06	1.32363e+06	4.89207e+06	4.23534e+06	1.61039e+06	1.47523e+06	1.12354e+06	1.78966e+06	2.27249e+06	1.30556e+06
Com_5991_pos	5,6-dimethoxy-2-(2-methoxyphenyl)-4H-chromen-4-one	--	C18 H16 O5	312.1	5.884	313.107	--	--	--	--	--	--	--	--	--	--	Full match	No results	No results					6.06849	2.60134	0.0374435	0.861111	1.26222	1.313	up	1.01656e+06	1.01637e+06	495507	2.00905e+06	209794	56332.9	33288.8	112381	273789	199342	33018.4	139745
Com_2439_pos	N-(2,4-Dimethylphenyl)formamide	--	C9 H11 N O	167.095	5.795	150.092	--	--	--	--	--	--	--	--	--	--	Invalid mass	No results	No match	Benzenoids	Benzene and substituted derivatives	Anilides	Anilides	2.11324	1.07945	0.0375433	0.833333	1.49874	1.509	up	1.70697e+06	5.08333e+06	3.01708e+06	1.32363e+06	4.89207e+06	4.23534e+06	1.61039e+06	1.47523e+06	1.12354e+06	1.78966e+06	2.27249e+06	1.31513e+06
Com_3547_pos	Andrographolide	Andrographolide	C20 H30 O5	350.213	6.773	351.22	cpd:C20214	--	HMDB0248395	--	Organoheterocyclic compounds	Lactones	Gamma butyrolactones	--	--	--	Invalid mass	No results	No results	Organoheterocyclic compounds	Lactones	Gamma butyrolactones	Gamma butyrolactones	14.196	3.82742	0.0381546	0.833333	1.25439	0.779	up	273382	3.89845e+06	254885	253462	575485	34979.5	47879.4	79105.2	36643.9	78926.5	82551.7	47577.7
Com_8700_pos	Oleoyl ethanolamide	Oleoylethanolamide; OEA	C20 H39 N O2	331.309	7.831	332.316	cpd:C20792	map04024 cAMP signaling pathway	HMDB0002088	--	Organic nitrogen compounds	Organonitrogen compounds	Amines	--	--	--	Invalid mass	No results	No results	Organic nitrogen compounds	Organonitrogen compounds	Amines	N-acylethanolamines	0.35159	-1.50804	0.0384745	0.722222	1.16085	-1.071	down	29652.1	37948.3	42656.6	26272.7	34676.2	891201	609182	26790	489483	770435	561274	564560
Com_5558_pos	5-methoxy-2-phenyl-4H-chromen-4-one	--	C16 H12 O3	274.061	6.665	275.068	--	--	--	--	--	--	--	--	--	--	Invalid mass	No results	No results					0.578597	-0.789369	0.0392299	0.833333	1.38075	-0.535	down	7058.73	8376.76	7158.95	40916.4	9595.98	294491	93002.7	90787.5	111861	114466	74282.1	150926
Com_11668_pos	1-(4-chlorophenyl)-2-phenylethan-1-one	--	C14 H11 Cl O	252.033	5.407	253.04	--	--	--	--	--	--	--	--	--	--	Invalid mass	No results	No results					0.539377	-0.890634	0.0393422	0.833333	1.05031	-1.166	down	90525.8	129087	147859	372567	807895	136723	601806	602140	595270	461528	448431	414162
Com_16081_pos	Androsterone	Androsterone; 3alpha-Hydroxy-5alpha-androstan-17-one	C19 H30 O2	290.225	6.483	291.233	cpd:C00523	map00140 Steroid hormone biosynthesis	HMDB0000031	LMST02020001	Lipids and lipid-like molecules	Steroids and steroid derivatives	Androstane steroids	Sterol Lipids [ST]	Steroids [ST02]	C19 steroids (androgens) and derivatives [ST0202]	No results	No results	Full match	Lipids and lipid-like molecules	Steroids and steroid derivatives	Androstane steroids	Androgens and derivatives	0.534072	-0.904894	0.0401517	0.888889	1.09526	-1.758	down	62698.3	53150.7	165420	40162.8	248165	175709	230404	268257	249185	218152	212756	216762
Com_2395_pos	1,3-diazaspiro[4.5]decane-2,4-dione	--	C8 H12 N2 O2	168.088	1.227	169.095	--	--	--	--	--	--	--	--	--	--	Invalid mass	No results	No results					1.63388	0.708305	0.0404429	0.916667	1.07463	1.136	up	1.47412e+07	6.89538e+06	5.17138e+06	7.48438e+06	6.11524e+06	5.39437e+06	5.28535e+06	5.45008e+06	4.29368e+06	5.0721e+06	4.73221e+06	3.19915e+06
Com_11159_pos	3-Methoxy prostaglandin F1α	--	C21 H38 O6	408.249	7.81	409.257	--	--	--	--	--	--	--	--	--	--	Invalid mass	No results	No results	Lipids and lipid-like molecules	Fatty Acyls	Eicosanoids	Prostaglandins and related compounds	3.50823	1.81075	0.0417255	0.861111	1.19719	1.435	up	342963	407499	33859.6	469040	176310	125757	37379.2	20667.5	29132.7	172825	121038	62321.6
Com_13239_pos	2-(2,4-dihydroxyphenyl)-3,5,7-trihydroxy-4H-chromen-4-one	--	C15 H10 O7	302.039	6.006	303.046	--	--	HMDB0030796	--	Phenylpropanoids and polyketides	Flavonoids	Flavones	--	--	--	Invalid mass	No results	No results					0.454116	-1.13887	0.0438593	0.833333	1.06862	-1.323	down	40321.9	38802.2	53119	51260.5	109185	62306	174645	72844.7	199038	48298.8	78436.8	208465
Com_3939_pos	4-Methoxycinnamic Acid	--	C10 H10 O3	178.063	1.111	179.071	--	--	HMDB0002040	--	Phenylpropanoids and polyketides	Cinnamic acids and derivatives	Cinnamic acids	--	--	--	No results	No results	Full match	Phenylpropanoids and polyketides	Cinnamic acids and derivatives	Cinnamic acids	Cinnamic acids	2.71591	1.44144	0.046512	0.777778	1.45379	1.36	up	712131	855478	2.82966e+06	4.60808e+06	1.64604e+06	2.88304e+06	902753	751434	792373	882820	852266	801736
Com_8445_pos	N1-(2-cyanoethyl)-3-amino-4-chlorobenzene-1-sulfonamide	--	C9 H10 Cl N3 O2 S	280.999	2.362	282.006	--	--	--	--	--	--	--	--	--	--	Invalid mass	No results	No results					0.537256	-0.896319	0.047413	0.833333	1.31834	-1.082	down	222112	628800	544825	644988	167576	2.46208e+06	1.11324e+06	1.6529e+06	1.36177e+06	1.64517e+06	1.35052e+06	1.56942e+06
Com_9957_pos	SM 8:1;2O/34:1	--	C47 H93 N2 O6 P	812.678	11.225	813.685	--	--	--	--	--	--	--	--	--	--	No results	Full match	No results					0.447671	-1.15949	0.0478512	0.777778	1.29256	-1.024	down	380412	105252	90271.5	85698	1.73882e+06	2.85455e+06	1.65414e+06	1.85621e+06	2.43719e+06	1.22338e+06	3.56987e+06	997750
Com_7805_pos	Oxymorphone	Oxymorphone	C17 H19 N O4	301.131	5.862	302.138	cpd:C08019	--	HMDB0015323	--	Benzenoids	Phenanthrenes and derivatives	-	--	--	--	No results	Full match	No results	Benzenoids	Phenanthrenes and derivatives	Not available	Phenanthrenes and derivatives	0.511983	-0.965831	0.0499853	0.916667	1.37258	-1.915	down	363633	205264	601207	189888	460903	53804.8	644666	526304	560760	751938	655401	522574
Com_5915_neg	Ergothioneine	Ergothioneine	C9 H15 N3 O2 S	229.089	1.43	264.058	cpd:C05570	map00340 Histidine metabolism	HMDB0003045	--	Organic acids and derivatives	Carboxylic acids and derivatives	Amino acids, peptides, and analogues	--	--	--	No results	No results	Full match	Organic acids and derivatives	Carboxylic acids and derivatives	Amino acids, peptides, and analogues	Histidine and derivatives	0.334355	-1.58055	4.32596e-06	1	2.08441	-3.993	down	345005	426710	488874	393143	484764	467729	1.28907e+06	1.29333e+06	1.07689e+06	1.29852e+06	985692	1.85129e+06
Com_2291_neg	5-Phenyl-N-(4-(trifluoromethyl)phenyl)oxazol-2-amine	--	C16 H11 F3 N2 O	304.08	5.029	303.073	--	--	--	--	--	--	--	--	--	--	Invalid mass	No results	No results	Organoheterocyclic compounds	Azoles	Oxazoles	Phenyl-1,3-oxazoles	5.80625	2.53761	2.70005e-05	1	2.0019	2.595	up	6.74778e+06	8.7713e+06	6.66569e+06	1.39097e+07	5.35058e+06	4.46923e+06	790701	1.05626e+06	1.42863e+06	762818	1.41075e+06	2.45857e+06
Com_3880_neg	6-Methoxy-2-naphthoic acid	--	C12 H10 O3	202.062	6.145	201.055	--	--	--	--	--	--	--	--	--	--	No results	No results	Full match	Benzenoids	Naphthalenes	Naphthalenecarboxylic acids and derivatives	Naphthalenecarboxylic acids	2.45062	1.29315	0.000117677	1	1.73678	4.021	up	4.02599e+06	5.97879e+06	4.74581e+06	5.57196e+06	3.94115e+06	5.3646e+06	1.33406e+06	1.59556e+06	2.19066e+06	1.95462e+06	1.96254e+06	3.05269e+06
Com_7477_neg	PC 18:0_22:4	--	C48 H88 N O8 P	883.63	10.855	882.623	--	--	--	LMGP01012077	--	--	--	Glycerophospholipids [GP]	Glycerophosphocholines [GP01]	Diacylglycerophosphocholines [GP0101]	No results	Invalid mass	No results					0.166257	-2.58851	0.000120613	0.972222	1.95676	-2.802	down	1.54031e+06	1.62321e+06	1.41265e+06	1.45595e+06	1.14454e+06	4.57009e+06	1.42044e+07	1.75165e+07	1.22469e+07	1.39628e+07	8.81184e+06	3.91153e+06
Com_4333_neg	LPA 18:2	1-Acyl-sn-glycerol 3-phosphate; 2-Lysophosphatidate; Lysophosphatidate; Lysophosphatidic acid	C21 H39 O7 P	434.243	9.596	433.235	cpd:C00681	map00561 Glycerolipid metabolism;map00564 Glycerophospholipid metabolism;map01100 Metabolic pathways;map04072 Phospholipase D signaling pathway;map04540 Gap junction;map04975 Fat digestion and absorption;map04977 Vitamin digestion and absorption;map05200 Pathways in cancer	--	LMGP10050044	--	--	--	Glycerophospholipids [GP]	Glycerophosphates [GP10]	Monoacylglycerophosphates [GP1005]	No results	Full match	No results	Lipids and lipid-like molecules	Glycerophospholipids	Glycerophosphates	1,2-diacylglycerol-3-phosphates	1.98007	0.985549	0.00012607	1	2.26809	3.144	up	1.40691e+07	1.33028e+07	1.0848e+07	1.68989e+07	1.01143e+07	1.13478e+07	5.12143e+06	5.4974e+06	5.35506e+06	7.4524e+06	8.31433e+06	6.93524e+06
Com_2616_neg	Estriol 17-sulfate	--	C18 H24 O6 S	368.13	6.483	367.123	--	--	--	--	--	--	--	--	--	--	Full match	No results	No results	Lipids and lipid-like molecules	Steroids and steroid derivatives	Sulfated steroids	Sulfated steroids	3.55411	1.82949	0.000253633	1	2.14324	3.19	up	7.3701e+06	8.82934e+06	4.82783e+06	1.01472e+07	5.50814e+06	6.344e+06	996493	1.55851e+06	1.79898e+06	2.01632e+06	1.69299e+06	4.04285e+06
Com_3007_neg	3-(2-Naphthyl)-D-Alanine	--	C13 H13 N O2	215.095	6.573	214.087	--	--	--	--	--	--	--	--	--	--	No results	No results	Full match					2.35578	1.23621	0.000370414	0.972222	1.95861	2.593	up	3.37515e+06	5.15976e+06	2.63883e+06	3.97117e+06	5.46542e+06	3.32104e+06	1.3641e+06	1.47035e+06	1.79672e+06	1.40327e+06	1.31448e+06	2.80964e+06
Com_3550_neg	5-Hydroxyindole-2-carboxylic acid	--	C9 H7 N O3	177.042	5.782	176.035	--	--	--	--	--	--	--	--	--	--	No results	No results	Full match	Organic acids and derivatives	Carboxylic acids and derivatives	Amino acids, peptides, and analogues	Alpha amino acids and derivatives	3.16534	1.66236	0.00043552	1	2.04213	2.509	up	2.16004e+06	4.65771e+06	2.22465e+06	5.68869e+06	3.72779e+06	3.26975e+06	981864	1.22089e+06	1.03589e+06	1.40727e+06	926188	1.29244e+06
Com_4838_neg	Δ17-6-keto prostaglandin F1α	--	C20 H32 O6	414.226	7.356	413.218	--	--	--	--	--	--	--	--	--	--	Invalid mass	No results	No results	Lipids and lipid-like molecules	Fatty Acyls	Eicosanoids	Prostaglandins and related compounds	2.06395	1.04541	0.000459365	0.972222	1.89302	2.654	up	3.097e+06	4.16876e+06	3.21705e+06	3.5058e+06	2.42545e+06	1.99641e+06	1.38227e+06	1.37766e+06	1.22596e+06	1.25277e+06	1.55013e+06	2.13122e+06
Com_7525_neg	Tetranor-PGDM	--	C16 H24 O7	310.145	6.422	309.138	--	--	--	LMFA03010221	--	--	--	Fatty Acyls [FA]	Eicosanoids [FA03]	Prostaglandins [FA0301]	Invalid mass	No results	No results	Organic acids and derivatives	Keto acids and derivatives	Medium-chain keto acids and derivatives	Medium-chain keto acids and derivatives	2.10118	1.0712	0.00050877	1	1.50682	2.931	up	4.11856e+06	3.79315e+06	3.24397e+06	5.21718e+06	4.14981e+06	2.95584e+06	1.3101e+06	2.01325e+06	1.84654e+06	1.66252e+06	1.4093e+06	2.93225e+06
Com_2079_neg	Indoxylsulfuric acid	--	C8 H7 N O4 S	213.009	5.592	212.002	--	--	HMDB0000682	--	Organic acids and derivatives	Organic sulfuric acids and derivatives	Arylsulfates	--	--	--	No results	No results	Full match	Organic acids and derivatives	Organic sulfuric acids and derivatives	Arylsulfates	Arylsulfates	2.48693	1.31436	0.000571905	1	1.62415	2.79	up	1.37088e+07	3.15536e+07	2.13783e+07	2.94362e+07	2.43717e+07	1.96419e+07	9.8808e+06	8.56301e+06	4.8246e+06	9.31607e+06	1.14497e+07	1.22966e+07
Com_1907_neg	2-(3,4-dimethoxyphenyl)ethanamine	--	C10 H15 N O2	181.11	6.661	180.103	--	--	HMDB0041806	--	Benzenoids	Benzene and substituted derivatives	Methoxybenzenes	--	--	--	No results	No results	Full match					2.31013	1.20797	0.0008554	0.972222	1.92075	2.861	up	4.72224e+06	7.26426e+06	5.90676e+06	5.48155e+06	7.72509e+06	7.62625e+06	2.42221e+06	2.2073e+06	2.28709e+06	2.0538e+06	2.35322e+06	5.44003e+06
Com_6170_neg	FAHFA 19:1/6:0	--	C25 H46 O4	410.34	9.666	409.333	--	--	--	--	--	--	--	--	--	--	No results	Full match	No results					0.287619	-1.79777	0.000882521	1	1.56894	-2.098	down	537200	298746	878556	625162	881592	467524	1.41109e+06	1.224e+06	3.22301e+06	1.19384e+06	2.41324e+06	3.36005e+06
Com_3558_neg	LPE O-15:1	--	C20 H42 N O6 P	423.275	9.645	422.268	--	--	--	--	--	--	--	--	--	--	No results	Full match	No results					2.09114	1.06429	0.000937149	1	2.14362	2.319	up	5.47646e+06	3.19642e+06	5.40812e+06	2.96252e+06	2.8008e+06	3.89773e+06	1.31451e+06	2.25162e+06	1.75385e+06	1.98684e+06	1.82053e+06	2.22632e+06
Com_1346_neg	23-Nordeoxycholic acid	--	C23 H38 O4	378.277	8.247	377.27	--	--	--	--	--	--	--	--	--	--	No results	No results	Full match					0.303553	-1.71998	0.00110948	0.972222	1.60588	-2.061	down	2.71262e+06	2.93741e+06	4.47489e+06	5.1784e+06	6.29099e+06	9.03248e+06	1.15126e+07	1.11933e+07	2.72155e+07	1.70044e+07	9.00874e+06	2.49599e+07
Com_2492_neg	L-Leucyl-L-Alanine	--	C9 H18 N2 O3	202.131	4.862	201.124	--	--	HMDB0304783	--	Organic acids and derivatives	Carboxylic acids and derivatives	Amino acids, peptides, and analogues	--	--	--	No results	No results	Full match	Organic acids and derivatives	Carboxylic acids and derivatives	Amino acids, peptides, and analogues	Peptides	0.210504	-2.24808	0.0011568	0.944444	1.74334	-2.024	down	2.00927e+06	1.16926e+06	1.3784e+06	1.97291e+06	624019	538935	5.09854e+06	1.18746e+07	5.86307e+06	6.77609e+06	5.15426e+06	1.77806e+06
Com_11911_neg	PE O-15:1_20:4	--	C40 H72 N O7 P	709.506	11.566	708.499	--	--	--	--	--	--	--	--	--	--	No results	Full match	No results					6.02356	2.59062	0.001236	0.944444	1.79755	2.218	up	290245	834124	2.29825e+06	1.73439e+06	1.39786e+06	1.73753e+06	512629	305928	155646	141287	136626	124545
Com_7217_neg	20-Hydroxy-(5Z,8Z,11Z,14Z)-eicosatetraenoic acid	20-HETE; (5Z,8Z,11Z,14Z)-20-Hydroxyicosa-5,8,11,14-tetraenoic acid; 20-Hydroxyeicosatetraenoic acid; 20-Hydroxyicosatetraenoic acid; 20-Hydroxy arachidonic acid	C20 H32 O3	320.235	7.875	319.228	cpd:C14748	map00590 Arachidonic acid metabolism;map01100 Metabolic pathways;map04270 Vascular smooth muscle contraction	HMDB0005998	--	Lipids and lipid-like molecules	Fatty Acyls	Fatty acids and conjugates	--	--	--	Full match	No results	Full match	Lipids and lipid-like molecules	Fatty Acyls	Fatty acids and conjugates	Long-chain fatty acids	0.407952	-1.29353	0.00130587	0.972222	1.39472	-2.674	down	619580	880883	1.10287e+06	584417	1.77933e+06	729722	1.94297e+06	2.20078e+06	2.49697e+06	1.66646e+06	3.33631e+06	2.32091e+06
Com_576_neg	2-{2-oxo-2-[(2-oxo-3-azepanyl)amino]ethoxy}acetic acid	--	C10 H16 N2 O5	244.11	6.945	243.103	--	--	--	--	--	--	--	--	--	--	Invalid mass	No results	No results					2.12701	1.08883	0.00138052	0.972222	1.75397	2.287	up	2.63934e+07	1.75718e+07	1.33082e+07	2.70363e+07	1.57896e+07	1.76645e+07	6.7588e+06	6.01246e+06	1.21966e+07	8.41778e+06	8.62454e+06	1.33558e+07
Com_11976_neg	L-lysine	L-Lysine; Lysine acid; 2,6-Diaminohexanoic acid	C6 H14 N2 O2	146.105	1.575	145.098	cpd:C00047	map00300 Lysine biosynthesis;map00310 Lysine degradation;map00780 Biotin metabolism;map00970 Aminoacyl-tRNA biosynthesis;map01100 Metabolic pathways;map01210 2-Oxocarboxylic acid metabolism;map01230 Biosynthesis of amino acids;map02010 ABC transporters;map04974 Protein digestion and absorption	HMDB0000182	--	Organic acids and derivatives	Carboxylic acids and derivatives	Amino acids, peptides, and analogues	--	--	--	No results	No results	Full match	Organic acids and derivatives	Carboxylic acids and derivatives	Amino acids, peptides, and analogues	L-alpha-amino acids	1.98301	0.987689	0.00161719	0.972222	1.40439	2.301	up	1.09253e+06	473988	815386	685867	944736	628521	363399	530876	399637	370886	337409	338192
Com_3397_neg	DL-α-Methoxyphenylacetic acid	--	C9 H10 O3	166.063	5.495	165.055	--	--	--	--	--	--	--	--	--	--	Full match	No results	Full match	Benzenoids	Benzene and substituted derivatives	Benzylethers	Benzylethers	0.583826	-0.776391	0.001923	1	1.50239	-2.296	down	3.81746e+06	5.45961e+06	6.43323e+06	5.17187e+06	7.33104e+06	5.53994e+06	7.97872e+06	7.38066e+06	1.08264e+07	1.25137e+07	7.84115e+06	1.12731e+07
Com_10286_neg	Lysopc 14:0	--	C22 H46 N O7 P	467.3	8.958	466.293	--	--	--	--	--	--	--	--	--	--	No results	No results	Full match	Lipids and lipid-like molecules	Glycerophospholipids	Glycerophosphocholines	1-acyl-sn-glycero-3-phosphocholines	0.269107	-1.89375	0.00249702	0.972222	1.5478	-2.521	down	147687	121278	112730	519377	242341	564112	756890	548232	878333	1.5084e+06	1.3338e+06	1.3195e+06
Com_3511_neg	Arachidic acid	Icosanoic acid; Eicosanoic acid; Arachidic acid	C20 H40 O2	358.309	8.223	357.301	cpd:C06425	map01040 Biosynthesis of unsaturated fatty acids	HMDB0002212	LMFA01010020	Lipids and lipid-like molecules	Fatty Acyls	Fatty acids and conjugates	Fatty Acyls [FA]	Fatty Acids and Conjugates [FA01]	Straight chain fatty acids [FA0101]	Invalid mass	No results	No results	Lipids and lipid-like molecules	Fatty Acyls	Fatty acids and conjugates	Long-chain fatty acids	0.415206	-1.2681	0.00269336	1	1.55128	-3.072	down	1.15933e+06	2.29244e+06	3.02698e+06	3.64787e+06	1.27293e+06	2.44449e+06	4.59479e+06	4.67464e+06	6.46652e+06	7.20075e+06	4.50099e+06	5.90487e+06
Com_6965_neg	4-phenylbenzo[4,5]imidazo[1,2-a]pyrimidin-2-amine	--	C16 H12 N4	260.105	6.126	259.098	--	--	--	--	--	--	--	--	--	--	Full match	No results	No results					1.92745	0.946695	0.00280619	0.972222	1.93829	2.428	up	2.82537e+06	2.25029e+06	2.49516e+06	2.91933e+06	3.72633e+06	1.96665e+06	778176	1.62544e+06	1.55412e+06	1.31158e+06	1.09656e+06	2.03025e+06
Com_6399_neg	2-Arachidonyl glycerol ether	--	C23 H40 O3	410.304	9.319	409.296	--	--	HMDB0013657	--	Lipids and lipid-like molecules	Endocannabinoids	-	--	--	--	Invalid mass	No results	No results	Lipids and lipid-like molecules	Endocannabinoids	Not available	Endocannabinoids	0.504117	-0.988171	0.00283248	1	1.20215	-1.96	down	1.55838e+06	1.50389e+06	1.00786e+06	1.06504e+06	1.05046e+06	1.29851e+06	1.6225e+06	2.12227e+06	3.80485e+06	1.88376e+06	2.18257e+06	3.23011e+06
Com_360_neg	2-Mercaptobenzothiazole	2-Mercaptobenzothiazole; Captax	C7 H5 N S2	166.986	6.206	165.979	cpd:C14437	--	HMDB0030524	--	Organoheterocyclic compounds	Benzothiazoles	-	--	--	--	Full match	No results	No results	Organoheterocyclic compounds	Benzothiazoles	Not available	Benzothiazoles	0.0664466	-3.91166	0.00314977	1	2.00116	-1.66	down	97877.6	114043	142865	108128	6.62195e+06	4.4712e+06	3.40385e+07	2.248e+07	7.16687e+07	6.6437e+06	2.44422e+07	1.46418e+07
Com_1451_neg	Gly-Phe	--	C11 H14 N2 O3	222.1	5.39	221.093	--	--	HMDB0028848	--	Organic acids and derivatives	Carboxylic acids and derivatives	Amino acids, peptides, and analogues	--	--	--	No results	No results	Full match	Organic acids and derivatives	Carboxylic acids and derivatives	Amino acids, peptides, and analogues	Peptides	0.264504	-1.91864	0.00315265	1	1.80917	-2.425	down	992114	1.12799e+06	852993	1.35565e+06	4.60488e+06	4.83335e+06	5.42123e+06	1.20009e+07	7.92581e+06	5.14439e+06	1.27676e+07	8.78843e+06
Com_389_neg	N-Isobutyrylglycine	--	C6 H11 N O3	145.073	5.017	144.066	--	--	HMDB0000730	--	Organic acids and derivatives	Carboxylic acids and derivatives	Amino acids, peptides, and analogues	--	--	--	No results	Invalid mass	No results	Organic acids and derivatives	Carboxylic acids and derivatives	Amino acids, peptides, and analogues	N-acyl-alpha amino acids	2.46184	1.29974	0.00319219	1	1.98096	1.618	up	1.62957e+08	5.14851e+07	5.47231e+07	7.66911e+07	7.83114e+07	6.224e+07	3.4322e+07	3.18169e+07	2.91722e+07	3.1898e+07	2.60845e+07	4.42853e+07
Com_6125_neg	Hydrocortisone acetate	Cortisol 21-acetate; Hydrocortisone acetate; Cortell	C23 H32 O6	404.218	8.17	403.211	cpd:C02821	--	HMDB0000063	--	Lipids and lipid-like molecules	Steroids and steroid derivatives	Hydroxysteroids	--	--	--	No results	No results	Full match	Lipids and lipid-like molecules	Steroids and steroid derivatives	Pregnane steroids	Gluco/mineralocorticoids, progestogins and derivatives	2.88036	1.52625	0.00319578	0.944444	1.70457	2.156	up	2.47412e+06	2.0111e+06	673875	2.1691e+06	1.19622e+06	1.36162e+06	221247	607871	693006	659663	537055	713392
Com_13304_neg	6-Deoxy-D-glucose	6-Deoxy-D-glucose; D-Quinovose; D-Chinovose; D-Glucomethylose; Isorhamnose; D-Epifucose; Isorhodeose	C6 H12 O5	164.068	1.584	163.06	cpd:C02522	--	--	--	--	--	--	--	--	--	No results	No results	Full match	Organic oxygen compounds	Organooxygen compounds	Carbohydrates and carbohydrate conjugates	Hexoses	1.51323	0.597631	0.00354265	0.944444	1.45442	2.619	up	914451	944029	882833	1.00045e+06	931075	740376	516670	787377	759960	543559	472453	497238
Com_811_neg	LPS 18:1	--	C24 H46 N O9 P	523.292	10.174	522.284	--	--	--	LMGP03050001	--	--	--	Glycerophospholipids [GP]	Glycerophosphoserines [GP03]	Monoacylglycerophosphoserines [GP0305]	No results	Full match	No results	Lipids and lipid-like molecules	Glycerophospholipids	Glycerophosphoserines	Phosphatidylserines	4.00447	2.00161	0.00396296	1	1.82863	1.625	up	9.3952e+07	2.80896e+07	4.32061e+07	7.17347e+07	1.68675e+07	2.53304e+07	7.24191e+06	1.59589e+07	1.43424e+07	9.4233e+06	1.21856e+07	1.05652e+07
Com_5286_neg	2-Methoxyestradiol	--	C19 H26 O3	302.189	7.042	301.181	--	--	HMDB0000405	--	Lipids and lipid-like molecules	Steroids and steroid derivatives	Estrane steroids	--	--	--	Full match	No results	Full match	Lipids and lipid-like molecules	Steroids and steroid derivatives	Estrane steroids	Estrogens and derivatives	0.390457	-1.35676	0.00409769	0.944444	1.45508	-2.259	down	586987	875564	1.98738e+06	791733	2.10026e+06	919670	4.27236e+06	3.70839e+06	3.50212e+06	2.82737e+06	1.42607e+06	2.86135e+06
Com_11293_neg	13,14-Dihydro prostaglandin E1	--	C20 H36 O5	356.257	7.863	355.249	--	--	--	--	--	--	--	--	--	--	Full match	No results	No results	Lipids and lipid-like molecules	Fatty Acyls	Eicosanoids	Prostaglandins and related compounds	0.582204	-0.780404	0.00417516	0.944444	1.56593	-1.92	down	1.24641e+06	1.48012e+06	898137	1.50605e+06	1.06043e+06	1.13067e+06	1.47642e+06	1.87233e+06	2.97103e+06	1.85258e+06	1.69611e+06	2.70757e+06
Com_362_neg	N-Tigloylglycine	--	C7 H11 N O3	157.073	5.393	156.066	--	--	HMDB0000959	--	Organic acids and derivatives	Carboxylic acids and derivatives	Amino acids, peptides, and analogues	--	--	--	Full match	No results	No results	Organic acids and derivatives	Carboxylic acids and derivatives	Amino acids, peptides, and analogues	N-acyl-alpha amino acids	2.53534	1.34218	0.0042864	1	1.67687	1.352	up	9.84703e+07	3.2064e+07	3.02734e+07	3.09013e+07	3.76216e+07	3.2542e+07	1.17332e+07	2.12167e+07	1.43491e+07	1.59333e+07	1.25746e+07	2.74821e+07
Com_10972_neg	ST 28:2;O;S	--	C28 H46 O4 S	478.315	8.637	477.307	--	--	--	--	--	--	--	--	--	--	No results	Invalid mass	No results					0.366487	-1.44817	0.00455848	0.916667	1.65099	-1.733	down	392567	727891	336776	312529	138922	232311	644048	652198	1.03965e+06	1.82188e+06	1.05708e+06	627095
Com_1307_neg	LPS 18:2	--	C24 H44 N O9 P	521.276	9.51	520.269	--	--	--	LMGP03050011	--	--	--	Glycerophospholipids [GP]	Glycerophosphoserines [GP03]	Monoacylglycerophosphoserines [GP0305]	No results	Full match	No results	Lipids and lipid-like molecules	Glycerophospholipids	Glycerophosphoserines	Phosphatidylserines	4.39503	2.13587	0.00457039	0.944444	1.7452	1.654	up	4.60225e+07	1.92999e+07	1.63875e+07	4.25661e+07	6.36105e+06	1.60299e+07	1.95924e+06	7.61006e+06	6.27801e+06	5.31128e+06	5.12502e+06	7.08748e+06
Com_14630_neg	Sodium cholate	--	C24 H39 Na O5	430.271	9.037	429.264	--	--	--	--	--	--	--	--	--	--	No results	No results	Full match	Lipids and lipid-like molecules	Steroids and steroid derivatives	Bile acids, alcohols and derivatives	Trihydroxy bile acids, alcohols and derivatives	0.296509	-1.75385	0.00627898	1	1.80281	-1.866	down	124154	127691	127441	138882	125547	151652	270328	305329	163665	526601	775877	640635
Com_3347_neg	Isoproterenol	Isoproterenol; Isoprenaline	C11 H17 N O3	211.121	6.267	210.113	cpd:C07056	map04261 Adrenergic signaling in cardiomyocytes	HMDB0015197	--	Benzenoids	Phenols	Benzenediols	--	--	--	No results	No results	Full match	Benzenoids	Phenols	Benzenediols	Catechols	2.70238	1.43423	0.0064811	0.944444	1.89815	1.734	up	6.40677e+06	3.04132e+06	3.0739e+06	6.48812e+06	3.33702e+06	1.57651e+06	759573	1.56438e+06	1.6787e+06	1.47906e+06	1.33178e+06	2.0393e+06
Com_5271_neg	Oleoyl-L-α-lysophosphatidic acid	--	C21 H41 O7 P	436.259	10.222	435.252	--	--	--	--	--	--	--	--	--	--	Full match	Full match	No results	Lipids and lipid-like molecules	Glycerophospholipids	Glycerophosphates	1-acylglycerol-3-phosphates	2.12691	1.08876	0.00763179	1	1.55029	1.628	up	1.5164e+07	5.97635e+06	8.13414e+06	1.081e+07	5.7505e+06	5.2738e+06	3.7146e+06	4.7949e+06	3.21501e+06	4.21488e+06	4.84411e+06	3.2461e+06
Com_1343_neg	11-Deoxy prostaglandin F2β	--	C20 H34 O4	338.246	6.748	337.239	--	--	--	--	--	--	--	--	--	--	Full match	No results	No results	Lipids and lipid-like molecules	Fatty Acyls	Eicosanoids	Prostaglandins and related compounds	0.430043	-1.21745	0.00892681	1	1.47364	-3.229	down	4.95311e+06	1.15314e+07	2.50541e+07	1.0551e+07	2.12035e+07	1.52117e+07	3.25841e+07	2.96922e+07	3.16399e+07	3.54498e+07	3.42637e+07	4.21746e+07
Com_5926_neg	LPA 16:0	1-Acyl-sn-glycerol 3-phosphate; 2-Lysophosphatidate; Lysophosphatidate; Lysophosphatidic acid	C19 H39 O7 P	410.243	10.025	409.236	cpd:C00681	map00561 Glycerolipid metabolism;map00564 Glycerophospholipid metabolism;map01100 Metabolic pathways;map04072 Phospholipase D signaling pathway;map04540 Gap junction;map04975 Fat digestion and absorption;map04977 Vitamin digestion and absorption;map05200 Pathways in cancer	--	LMGP10050042	--	--	--	Glycerophospholipids [GP]	Glycerophosphates [GP10]	Monoacylglycerophosphates [GP1005]	No results	Full match	Full match	Lipids and lipid-like molecules	Glycerophospholipids	Glycerophosphates	1,2-diacylglycerol-3-phosphates	1.72164	0.783782	0.0096317	0.972222	1.81833	2.303	up	4.83949e+06	5.13159e+06	4.71852e+06	5.93548e+06	3.95737e+06	3.47847e+06	2.41521e+06	3.76366e+06	3.01551e+06	1.32442e+06	3.20698e+06	2.57317e+06
Com_7731_neg	Levodopa	3,4-Dihydroxy-L-phenylalanine; L-Dopa; 3-Hydroxy-L-tyrosine; L-beta-(3,4-Dihydroxyphenyl)alanine; Levodopa; Dihydroxy-L-phenylalanine	C9 H11 N O4	197.069	5.36	196.061	cpd:C00355	map00350 Tyrosine metabolism;map01100 Metabolic pathways;map04728 Dopaminergic synapse;map04917 Prolactin signaling pathway;map05012 Parkinson's disease;map05030 Cocaine addiction;map05031 Amphetamine addiction;map05034 Alcoholism	HMDB0000181	--	Organic acids and derivatives	Carboxylic acids and derivatives	Amino acids, peptides, and analogues	--	--	--	No results	No results	Full match					1.67708	0.745952	0.00979154	0.944444	1.69295	1.656	up	2.06624e+06	2.49935e+06	1.45989e+06	3.4147e+06	1.68007e+06	1.78778e+06	1.0919e+06	1.35592e+06	1.13954e+06	1.52006e+06	1.10043e+06	1.48887e+06
Com_14905_neg	13,14-Dihydro-15-keto Prostaglandin E2	(5Z)-(15S)-11alpha-Hydroxy-9,15-dioxoprostanoate	C20 H32 O5	352.228	8.507	351.221	cpd:C04671	--	--	--	--	--	--	--	--	--	Invalid mass	No results	No results	Lipids and lipid-like molecules	Fatty Acyls	Eicosanoids	Prostaglandins and related compounds	0.422746	-1.24214	0.010401	0.944444	1.32743	-1.582	down	989554	577019	1.88896e+06	352489	568337	502701	2.01549e+06	1.97108e+06	1.91558e+06	1.09683e+06	1.18126e+06	3.36112e+06
Com_11381_neg	Anacardic acid	6-Pentadecylsalicylic acid; Anacardic acid	C22 H36 O3	348.267	8.62	347.26	cpd:C10759	--	HMDB0033896	LMPK15040001	Benzenoids	Benzene and substituted derivatives	Benzoic acids and derivatives	Polyketides [PK]	Phenolic lipids [PK15]	Anacardic acids and derivatives [PK1504]	Full match	No results	No results	Benzenoids	Benzene and substituted derivatives	Benzoic acids and derivatives	Salicylic acids	0.336694	-1.57049	0.0107585	0.944444	1.50938	-2.581	down	142827	91793.7	529340	227578	1.06597e+06	299417	1.30634e+06	1.32242e+06	1.27092e+06	942500	836346	1.32167e+06
Com_2594_neg	N4-Acetylcytidine	N4-Acetylcytidine	C11 H15 N3 O6	285.096	5.039	284.089	cpd:C22293	--	HMDB0005923	--	Nucleosides, nucleotides, and analogues	Pyrimidine nucleosides	-	--	--	--	Full match	Full match	Full match	Nucleosides, nucleotides, and analogues	Pyrimidine nucleosides	Not available	Pyrimidine nucleosides	3.05836	1.61276	0.0116908	0.888889	1.87658	1.523	up	2.20021e+06	7.19671e+06	1.15038e+07	5.48689e+06	4.99606e+06	2.59835e+06	2.343e+06	627075	2.25666e+06	3.09375e+06	1.8627e+06	927988
Com_15526_neg	LPC O-17:2	--	C25 H50 N O6 P	537.345	10.677	536.337	--	--	--	--	--	--	--	--	--	--	No results	Invalid mass	No results					3.10941	1.63664	0.0128248	1	1.61896	1.075	up	3.07441e+06	689115	647903	1.0144e+06	677535	522761	174065	453411	328749	334306	343742	496719
Com_2920_neg	LNAPE 18:2/N-3:0	--	C26 H48 N O8 P	533.312	9.413	532.305	--	--	--	--	--	--	--	--	--	--	No results	Full match	No results					15.1366	3.91997	0.0132433	0.833333	1.64793	1.336	up	7.21017e+06	548654	141679	2.54306e+06	2.42613e+06	2.37951e+06	155124	179627	152579	169509	176073	174528
Com_2749_neg	3'-Adenosine monophosphate (3'-AMP)	3'-AMP; 3'-Adenylic acid; 3'-Adenosine monophosphate; Adenosine-3'-monophosphate; Adenosine 3'-phosphate; AMP 3'-phosphate	C10 H14 N5 O7 P	347.062	5.283	346.055	cpd:C01367	map00230 Purine metabolism	--	--	--	--	--	--	--	--	Full match	No results	Full match	Nucleosides, nucleotides, and analogues	Ribonucleoside 3'-phosphates	Not available	Ribonucleoside 3'-phosphates	1.61231	0.689126	0.0148995	0.972222	1.47324	1.777	up	6.149e+06	7.3867e+06	1.01779e+07	6.36796e+06	5.82409e+06	6.78344e+06	3.57273e+06	3.25602e+06	2.57676e+06	5.59861e+06	5.5374e+06	5.93552e+06
Com_1905_neg	13,14-dihydro-15-keto Prostaglandin D1	--	C20 H34 O5	336.231	6.68	335.223	--	--	--	--	--	--	--	--	--	--	Invalid mass	No results	No match	Lipids and lipid-like molecules	Fatty Acyls	Eicosanoids	Prostaglandins and related compounds	0.592516	-0.755074	0.014959	0.944444	1.24168	-1.889	down	6.41114e+06	7.32789e+06	1.66839e+07	1.0802e+07	1.58951e+07	1.05307e+07	1.81853e+07	2.1243e+07	2.02796e+07	1.28818e+07	1.71424e+07	2.44432e+07
Com_4987_neg	15-OxoEDE	--	C20 H34 O3	322.251	6.566	321.244	--	--	--	--	--	--	--	--	--	--	Full match	No results	No results	Lipids and lipid-like molecules	Fatty Acyls	Fatty acids and conjugates	Long-chain fatty acids	0.428318	-1.22324	0.0163048	0.972222	1.21829	-2.305	down	766773	888742	3.12459e+06	510324	2.1048e+06	2.36755e+06	3.85406e+06	4.03856e+06	3.35761e+06	2.83692e+06	3.47774e+06	5.22838e+06
Com_15889_neg	2-Thiocytidine	--	C9 H13 N3 O4 S	259.063	3.399	258.056	--	--	--	--	--	--	--	--	--	--	No results	Full match	No results	Nucleosides, nucleotides, and analogues	Pyrimidine nucleosides	Not available	Pyrimidine nucleosides	1.52572	0.609492	0.0179643	0.944444	1.42368	1.498	up	346074	305834	325738	601707	526348	347211	225609	275645	199097	292306	277215	337834
Com_14307_neg	FAHFA 17:0/19:2	--	C36 H66 O4	562.495	11.257	561.488	--	--	--	--	--	--	--	--	--	--	No results	Full match	No results					4.76195	2.25155	0.0190017	0.833333	1.60057	1.252	up	2.5842e+06	1.19808e+06	894532	246966	221466	772011	393843	228639	243531	45503.3	59845.4	271248
Com_13507_neg	PC O-18:1_20:4	--	C46 H84 N O7 P	839.606	10.781	838.599	--	--	--	--	--	--	--	--	--	--	No results	Invalid mass	No results					0.438258	-1.19015	0.0231145	0.888889	1.64523	-1.229	down	1.62042e+06	1.70762e+06	1.60001e+06	2.01398e+06	935054	5.95793e+06	1.02903e+07	4.37047e+06	6.74372e+06	4.12912e+06	3.89245e+06	2.14213e+06
Com_3013_neg	Bisphenol A	Bisphenol A; 2,2-Bis(4-Hydroxyphenyl)propane	C15 H16 O2	228.115	6.076	227.108	cpd:C13624	map01100 Metabolic pathways	HMDB0032133	--	Benzenoids	Benzene and substituted derivatives	Diphenylmethanes	--	--	--	Full match	No results	Full match	Benzenoids	Benzene and substituted derivatives	Diphenylmethanes	Bisphenols	0.419308	-1.25392	0.0237081	1	1.77518	-2.847	down	726383	2.40907e+06	4.16063e+06	601059	3.90961e+06	2.88916e+06	6.71162e+06	6.44067e+06	5.92573e+06	5.9269e+06	5.21673e+06	4.82635e+06
Com_27_neg	(±)9-HpODE	--	C18 H32 O4	312.23	8.551	311.223	--	--	--	--	--	--	--	--	--	--	Full match	No results	Full match					2.05283	1.03761	0.0240026	0.861111	1.59697	1.408	up	1.34674e+09	6.53963e+08	3.36733e+08	8.9039e+08	4.34486e+08	6.84108e+08	2.04393e+08	3.46029e+08	4.62329e+08	3.98241e+08	3.06782e+08	3.99512e+08
Com_1200_neg	Tetrahydrocorticosterone	Tetrahydrocorticosterone	C21 H34 O4	350.246	10.384	349.239	cpd:C05476	map00140 Steroid hormone biosynthesis	HMDB0000268	LMST02030100	Lipids and lipid-like molecules	Steroids and steroid derivatives	Hydroxysteroids	Sterol Lipids [ST]	Steroids [ST02]	C21 steroids (gluco/mineralocorticoids, progestogins) and derivatives [ST0203]	No results	No results	Full match	Lipids and lipid-like molecules	Steroids and steroid derivatives	Hydroxysteroids	21-hydroxysteroids	2.47607	1.30805	0.0248709	0.888889	1.63565	1.295	up	4.42187e+07	9.20053e+06	1.89996e+07	2.59026e+07	1.45547e+07	1.16462e+07	7.36565e+06	1.31651e+07	1.13472e+07	5.42854e+06	2.64159e+06	1.03422e+07
Com_9665_neg	LPA 18:0	1-Acyl-sn-glycerol 3-phosphate; 2-Lysophosphatidate; Lysophosphatidate; Lysophosphatidic acid	C21 H43 O7 P	438.274	11.006	437.267	cpd:C00681	map00561 Glycerolipid metabolism;map00564 Glycerophospholipid metabolism;map01100 Metabolic pathways;map04072 Phospholipase D signaling pathway;map04540 Gap junction;map04975 Fat digestion and absorption;map04977 Vitamin digestion and absorption;map05200 Pathways in cancer	--	LMGP10050043	--	--	--	Glycerophospholipids [GP]	Glycerophosphates [GP10]	Monoacylglycerophosphates [GP1005]	No results	Full match	Full match	Lipids and lipid-like molecules	Glycerophospholipids	Glycerophosphates	1,2-diacylglycerol-3-phosphates	1.61755	0.693806	0.0257491	0.861111	1.20259	1.538	up	1.53607e+06	2.28611e+06	1.95334e+06	1.80227e+06	1.11643e+06	947771	631609	1.22948e+06	887829	890738	1.27652e+06	1.04471e+06
Com_1185_neg	FAHFA 18:2/20:4	--	C38 H62 O4	582.463	10.51	581.456	--	--	--	--	--	--	--	--	--	--	No results	Full match	No results					2.15112	1.10509	0.0258181	0.861111	1.41124	1.146	up	2.06947e+07	7.4276e+06	5.9997e+06	9.79862e+06	7.15381e+06	5.32906e+06	2.50121e+06	8.2986e+06	5.92699e+06	2.08731e+06	3.19675e+06	4.2097e+06
Com_7746_neg	(+/-)-CP 47,497-C7-Hydroxy metabolite	--	C21 H34 O3	334.251	9.466	333.244	--	--	--	--	--	--	--	--	--	--	Full match	No results	No results	Benzenoids	Benzene and substituted derivatives	Cyclohexylphenols	Cyclohexylphenols	0.224249	-2.15683	0.0258393	0.972222	1.6051	-1.043	down	160811	159419	291739	168713	154765	156996	2.4228e+06	394029	361389	1.12054e+06	364281	208516
Com_1284_neg	4-Hydroxy-3- methoxyphenylglycol sulfate	--	C9 H12 O7 S	264.03	5.37	245.013	--	--	--	--	--	--	--	--	--	--	Full match	No results	Full match	Organic acids and derivatives	Organic sulfuric acids and derivatives	Arylsulfates	Phenylsulfates	1.60674	0.684136	0.0269743	0.805556	1.56414	1.429	up	9.06361e+06	1.4981e+07	1.63884e+07	2.41091e+07	1.96626e+07	1.38137e+07	6.95326e+06	1.01726e+07	8.55076e+06	9.22715e+06	9.64176e+06	1.6459e+07
Com_8163_neg	LPC 20:0	1-Acyl-sn-glycero-3-phosphocholine; 1-Acyl-sn-glycerol-3-phosphocholine; alpha-Acylglycerophosphocholine; 2-Lysolecithin; 2-Lysophosphatidylcholine; 1-Acylglycerophosphocholine	C28 H58 N O7 P	597.402	7.548	596.394	cpd:C04230	map00564 Glycerophospholipid metabolism;map05231 Choline metabolism in cancer	--	LMGP01050045	--	--	--	Glycerophospholipids [GP]	Glycerophosphocholines [GP01]	Monoacylglycerophosphocholines [GP0105]	No results	Invalid mass	No results	Lipids and lipid-like molecules	Glycerophospholipids	Glycerophosphocholines	Phosphocholines	2.45766	1.29729	0.0275888	0.833333	1.26951	1.754	up	2.50823e+06	1.25522e+06	4.68342e+06	5.1157e+06	5.16082e+06	6.80063e+06	1.31856e+06	1.85299e+06	2.04584e+06	1.49655e+06	1.66359e+06	2.00795e+06
Com_14750_neg	Glycerol 1-hexadecanoate	--	C19 H38 O4	330.277	11.784	329.27	--	--	HMDB0011564	--	Lipids and lipid-like molecules	Glycerolipids	Monoradylglycerols	--	--	--	No results	No results	Full match	Lipids and lipid-like molecules	Glycerolipids	Monoradylglycerols	1-monoacylglycerols	4.35469	2.12257	0.0281187	0.972222	1.3465	1.042	up	4.38683e+06	1.66273e+06	3.16043e+06	1.49343e+06	5.8237e+06	1.70412e+07	1.34717e+06	1.21467e+06	1.6118e+06	1.20733e+06	998676	1.3289e+06
Com_11166_neg	LPS 16:1	--	C22 H42 N O9 P	495.26	9.211	494.253	--	--	--	LMGP03050010	--	--	--	Glycerophospholipids [GP]	Glycerophosphoserines [GP03]	Monoacylglycerophosphoserines [GP0305]	No results	Full match	No results	Lipids and lipid-like molecules	Glycerophospholipids	Glycerophosphoserines	Phosphatidylserines	5.14019	2.36182	0.028777	0.888889	1.64312	1.249	up	2.3388e+06	343098	856954	1.59984e+06	173574	344752	170328	200936	174072	196527	202592	156092
Com_1056_neg	2,6-Dihydroxypurine	Xanthine	C5 H4 N4 O2	152.033	1.484	151.025	cpd:C00385	map00230 Purine metabolism;map00232 Caffeine metabolism;map01100 Metabolic pathways	HMDB0000292	--	Organoheterocyclic compounds	Imidazopyrimidines	Purines and purine derivatives	--	--	--	No results	No results	Full match	Organoheterocyclic compounds	Imidazopyrimidines	Purines and purine derivatives	Hypoxanthines	2.05489	1.03906	0.0290578	0.888889	1.54567	1.437	up	1.50204e+07	1.23062e+07	1.09951e+07	1.95172e+07	6.59092e+06	4.82458e+06	5.82149e+06	6.26772e+06	9.54491e+06	4.10307e+06	3.58697e+06	4.37807e+06
Com_8336_neg	PE O-19:0_18:2	--	C42 H82 N O7 P	743.595	11.169	742.588	--	--	--	--	--	--	--	--	--	--	No results	Invalid mass	No results					1.93943	0.955636	0.0292661	0.916667	1.52692	1.604	up	1.21618e+06	786838	863437	407668	763623	894221	470000	712584	682227	222221	290065	165897
Com_5163_neg	LPE 16:1	--	C21 H42 N O7 P	451.27	8.92	450.263	--	--	--	LMGP02050037	--	--	--	Glycerophospholipids [GP]	Glycerophosphoethanolamines [GP02]	Monoacylglycerophosphoethanolamines [GP0205]	No results	Full match	No results	Lipids and lipid-like molecules	Glycerophospholipids	Glycerophosphoethanolamines	1-acyl-sn-glycero-3-phosphoethanolamines	0.565165	-0.823255	0.0293598	0.916667	1.13879	-1.125	down	1.50173e+06	1.57456e+06	1.23887e+06	2.44942e+06	1.98641e+06	1.6311e+06	2.51457e+06	2.04657e+06	2.30658e+06	6.32414e+06	2.80697e+06	2.37117e+06
Com_383_neg	Deoxycholic Acid	Deoxycholic acid; Deoxycholate; 3alpha,12alpha-Dihydroxy-5beta-cholanate; 3alpha,12alpha-Dihydroxy-5beta-cholanic acid	C24 H40 O4	392.293	7.605	391.286	cpd:C04483	map04976 Bile secretion	HMDB0000626	LMST04010040	Lipids and lipid-like molecules	Steroids and steroid derivatives	Bile acids, alcohols and derivatives	Sterol Lipids [ST]	Bile acids and derivatives [ST04]	C24 bile acids, alcohols, and derivatives [ST0401]	Full match	Full match	Full match	Lipids and lipid-like molecules	Steroids and steroid derivatives	Bile acids, alcohols and derivatives	Dihydroxy bile acids, alcohols and derivatives	2.0055	1.00396	0.0300762	0.861111	1.01429	1.483	up	2.69803e+07	1.91542e+07	1.70092e+07	2.50621e+07	7.68331e+06	9.76181e+06	8.27104e+06	9.65205e+06	5.04282e+06	1.42837e+07	7.22134e+06	8.20956e+06
Com_147_neg	Citrulline	L-Citrulline; 2-Amino-5-ureidovaleric acid; Citrulline	C6 H13 N3 O3	175.095	1.373	174.088	cpd:C00327	map00220 Arginine biosynthesis;map01100 Metabolic pathways;map01230 Biosynthesis of amino acids	HMDB0000904	--	Organic acids and derivatives	Carboxylic acids and derivatives	Amino acids, peptides, and analogues	--	--	--	No results	Full match	Full match	Organic acids and derivatives	Carboxylic acids and derivatives	Amino acids, peptides, and analogues	L-alpha-amino acids	1.64241	0.715811	0.0305191	0.833333	1.50497	1.74	up	1.88726e+08	1.54973e+08	7.11091e+07	1.77846e+08	1.73361e+08	1.1473e+08	8.81922e+07	1.06309e+08	8.19488e+07	7.43008e+07	8.78473e+07	9.76546e+07
Com_11425_neg	1a,1b-Dihomo prostaglandin F2α	--	C22 H38 O5	364.261	8.998	363.254	--	--	--	--	--	--	--	--	--	--	Invalid mass	No results	No results	Lipids and lipid-like molecules	Fatty Acyls	Eicosanoids	Prostaglandins and related compounds	0.608264	-0.717231	0.0316562	0.888889	1.23807	-1.232	down	1.32202e+06	686279	696689	683568	700373	587563	767867	1.13695e+06	2.20585e+06	951401	1.15768e+06	1.46851e+06
Com_1102_neg	L-Homocitrulline	L-Homocitrulline	C7 H15 N3 O3	189.111	1.436	188.104	cpd:C02427	--	HMDB0000679	--	Organic acids and derivatives	Carboxylic acids and derivatives	Amino acids, peptides, and analogues	--	--	--	No results	No results	Full match	Organic acids and derivatives	Carboxylic acids and derivatives	Amino acids, peptides, and analogues	L-alpha-amino acids	1.5945	0.673108	0.0321534	0.833333	1.18025	1.405	up	1.30741e+07	1.13815e+07	1.97936e+07	9.86147e+06	1.46438e+07	1.29113e+07	5.92565e+06	1.5092e+07	8.2546e+06	7.26391e+06	4.42934e+06	1.02515e+07
Com_10047_neg	(+/-)9(10)-EpOME	--	C18 H32 O3	342.241	7.394	341.234	--	--	--	--	--	--	--	--	--	--	Invalid mass	No results	No results	Lipids and lipid-like molecules	Fatty Acyls	Fatty acids and conjugates	Medium-chain fatty acids	0.481369	-1.05479	0.0321557	1	1.6554	-1.285	down	620691	667654	601700	626981	577826	394970	669697	748287	2.12919e+06	2.04248e+06	799382	860750
Com_4763_neg	1,5,8-Trihydroxy-9-oxo-9H-xanthen-3-yl beta-D-glucopyranoside	--	C19 H18 O11	386.111	5.498	385.104	--	--	--	--	--	--	--	--	--	--	Invalid mass	No results	No results					2.45889	1.29801	0.0336745	0.916667	1.57174	1.3	up	1.09438e+06	2.65175e+06	810664	2.30246e+06	807475	552711	574692	681312	511887	526204	474978	573674
Com_10908_neg	LNAPE 18:1/N-20:0	--	C43 H84 N O8 P	773.594	11.276	772.587	--	--	--	--	--	--	--	--	--	--	No results	Full match	No results					0.338031	-1.56477	0.0340877	0.861111	1.22949	-1.126	down	2.48889e+06	582950	598149	348554	611147	1.08094e+06	6.70624e+06	3.93877e+06	720982	2.47957e+06	1.68225e+06	1.366e+06
Com_4719_neg	(+/-)8(9)-DiHET	--	C20 H34 O4	338.246	6.124	337.239	--	--	--	--	--	--	--	--	--	--	Full match	No results	No results	Lipids and lipid-like molecules	Fatty Acyls	Eicosanoids	Hydroxyeicosatrienoic acids	0.519855	-0.943819	0.0354192	0.861111	1.02134	-1.577	down	591087	1.14813e+06	2.98408e+06	834316	2.72842e+06	2.22624e+06	1.98335e+06	3.75579e+06	3.45956e+06	2.69011e+06	3.31144e+06	5.0213e+06
Com_14052_neg	NSI-189	--	C22 H30 N4 O	366.241	8.442	365.234	--	--	--	--	--	--	--	--	--	--	No results	No results	Full match	Organoheterocyclic compounds	Pyridines and derivatives	Pyridinecarboxylic acids and derivatives	Pyridinecarboxylic acids and derivatives	2.07308	1.05178	0.0360005	0.888889	1.59786	1.271	up	1.09683e+06	500251	338047	1.4484e+06	599689	536559	343918	525393	308023	312984	352029	337870
Com_5487_neg	Delta-Tridecalactone	--	C13 H24 O2	212.178	7.045	257.176	--	--	--	--	--	--	--	--	--	--	No results	No results	Full match	Organoheterocyclic compounds	Lactones	Delta valerolactones	Delta valerolactones	1.60412	0.681782	0.0364952	0.833333	1.44471	1.258	up	3.78075e+06	6.02829e+06	2.89161e+06	3.2733e+06	3.24856e+06	2.0869e+06	2.02232e+06	2.09978e+06	2.00471e+06	1.31806e+06	2.43412e+06	3.40519e+06
Com_9922_neg	SM 8:1;2O/25:0	--	C38 H77 N2 O6 P	734.56	9.895	733.553	--	--	--	--	--	--	--	--	--	--	No results	Invalid mass	No results					3.22952	1.69132	0.0393595	0.916667	1.42049	1.273	up	717574	647641	2.80667e+06	2.04511e+06	5.29493e+06	4.54436e+06	2.22805e+06	581444	519734	560529	577547	504421
Com_11535_neg	LPG 15:0	--	C21 H43 O9 P	470.264	9.422	469.257	--	--	--	LMGP04050034	--	--	--	Glycerophospholipids [GP]	Glycerophosphoglycerols [GP04]	Monoacylglycerophosphoglycerols [GP0405]	No results	Full match	No results	Lipids and lipid-like molecules	Glycerophospholipids	Glycerophosphoglycerols	Phosphatidylglycerols	0.509409	-0.973102	0.0416843	0.888889	1.29934	-1.18	down	1.16488e+06	870988	696367	766397	969160	1.55646e+06	1.18166e+06	2.4053e+06	919870	3.99596e+06	1.59473e+06	1.72841e+06
Com_2094_neg	SM 8:1;2O/26:1	--	C39 H77 N2 O6 P	746.56	11.806	745.553	--	--	--	--	--	--	--	--	--	--	No results	Invalid mass	No results					13.9919	3.80652	0.0435089	0.916667	1.16008	1.222	up	276423	728313	250489	4.1338e+06	6.92993e+06	9.43082e+06	309606	245604	259347	240010	250455	249428
Com_649_neg	3-Hydroxy-L-proline	trans-3-Hydroxy-L-proline; trans-L-3-Hydroxyproline	C5 H9 N O3	131.057	2.865	130.05	cpd:C05147	map00330 Arginine and proline metabolism	HMDB0002113	--	Organic acids and derivatives	Carboxylic acids and derivatives	Amino acids, peptides, and analogues	--	--	--	Invalid mass	Invalid mass	No results	Organic acids and derivatives	Carboxylic acids and derivatives	Amino acids, peptides, and analogues	Proline and derivatives	1.54411	0.626779	0.0438222	0.861111	1.40443	1.272	up	1.15206e+08	6.20165e+07	1.08796e+08	1.7333e+08	7.96283e+07	8.81847e+07	5.10681e+07	6.62894e+07	7.65872e+07	7.66687e+07	5.39467e+07	8.16025e+07
Com_128_neg	Stearic acid	Octadecanoic acid; Stearate; Stearic acid	C18 H36 O2	284.272	11.857	283.264	cpd:C01530	map00061 Fatty acid biosynthesis;map01040 Biosynthesis of unsaturated fatty acids;map04745 Phototransduction - fly	HMDB0000827	LMFA01010018	Lipids and lipid-like molecules	Fatty Acyls	Fatty acids and conjugates	Fatty Acyls [FA]	Fatty Acids and Conjugates [FA01]	Straight chain fatty acids [FA0101]	Full match	No results	Full match	Lipids and lipid-like molecules	Fatty Acyls	Fatty acids and conjugates	Long-chain fatty acids	3.68503	1.88168	0.0457524	0.916667	1.24621	0.911	up	5.85199e+07	2.43923e+07	3.47627e+07	2.10717e+07	7.79023e+07	2.50357e+08	1.91831e+07	1.61876e+07	4.52146e+07	1.50039e+07	1.44705e+07	1.66708e+07
Com_14501_neg	LPE 19:1	--	C24 H48 N O7 P	493.318	10.495	492.31	--	--	--	LMGP02050019	--	--	--	Glycerophospholipids [GP]	Glycerophosphoethanolamines [GP02]	Monoacylglycerophosphoethanolamines [GP0205]	No results	Full match	Full match	Lipids and lipid-like molecules	Glycerophospholipids	Glycerophosphoethanolamines	1-acyl-sn-glycero-3-phosphoethanolamines	0.552395	-0.856227	0.0488351	0.888889	1.20215	-1.285	down	424487	342263	338557	652260	339191	165855	449072	475003	344413	1.04272e+06	958446	826350
Com_603_neg	Dihydroroseoside	--	C19 H32 O8	388.21	5.893	387.203	--	--	HMDB0040614	--	Lipids and lipid-like molecules	Fatty Acyls	Fatty acyl glycosides	--	--	--	Full match	No results	No results	Lipids and lipid-like molecules	Fatty Acyls	Fatty acyl glycosides	Fatty acyl glycosides of mono- and disaccharides	1.85538	0.891718	0.0494118	0.916667	1.25715	1.133	up	1.27182e+07	1.33411e+07	3.14874e+07	2.77246e+07	4.3906e+07	1.70605e+07	9.19731e+06	1.14016e+07	1.02843e+07	9.72295e+06	1.13904e+07	2.68216e+07

## Sheet: BC
ID	Name	Other_name(Kegg_name)	Formula	Molecular Weight	RT [min]	m/z	Kegg_ID	KEGG_pathway	HMDB_ID	Lipidmaps_ID	SuperClass(HMDB)	Class(HMDB)	SubClass(HMDB)	CATEGORY(Lipidmaps)	MAIN_CLASS(Lipidmaps)	SUB_CLASS(Lipidmaps)	mzCloud_Results	mzVault_Results	MassList_Results	Class_I	Class_II	Class_III	Class_IV	FC	log2FC	Pvalue	ROC	VIP	Effect Size	Up.Down	pos_B_1	pos_B_2	pos_B_3	pos_B_4	pos_B_5	pos_B_6	pos_C_1	pos_C_2	pos_C_3	pos_C_4	pos_C_5	pos_C_6
Com_14505_pos	4-Pregnen-17alpha,20alpha-Diol-3-One	--	C21 H32 O3	332.236	6.461	333.243	--	--	--	--	--	--	--	--	--	--	No results	No results	Full match					0.229344	-2.12442	4.71672e-07	1	2.33038	-5.842	down	53510.3	75952.8	56393	50869.1	67790.1	94173.2	298380	208747	296684	320584	256957	357037
Com_8592_pos	Etiocholanolone	Etiocholanolone; 3alpha-Hydroxy-5beta-androstan-17-one; Etiocholan-3alpha-ol-17-one; 3alpha-Hydroxyetiocholan-17-one	C19 H30 O2	272.215	6.454	255.211	cpd:C04373	map00140 Steroid hormone biosynthesis	HMDB0000490	LMST02020059	Lipids and lipid-like molecules	Steroids and steroid derivatives	Androstane steroids	Sterol Lipids [ST]	Steroids [ST02]	C19 steroids (androgens) and derivatives [ST0202]	Invalid mass	No results	No results	Lipids and lipid-like molecules	Steroids and steroid derivatives	Androstane steroids	Androgens and derivatives	0.2583	-1.95288	5.45353e-07	1	2.379	-5.871	down	176579	226224	146818	220293	182526	274991	814834	687217	816216	895155	587529	951000
Com_2975_pos	8,15-Dihete	--	C20 H32 O4	336.231	6.456	319.227	--	--	HMDB0010219	LMFA03060109	Lipids and lipid-like molecules	Fatty Acyls	Eicosanoids	Fatty Acyls [FA]	Eicosanoids [FA03]	Hydroxy/hydroperoxyeicosatetraenoic acids [FA0306]	No results	No results	Full match					0.321735	-1.63606	2.3506e-06	1	2.04454	-5.304	down	1.18469e+06	1.28002e+06	910867	1.03294e+06	1.37018e+06	1.68563e+06	4.31257e+06	3.94503e+06	3.91937e+06	4.47446e+06	2.64408e+06	3.90477e+06
Com_2992_pos	p-Hydroxybenzaldehyde	4-Hydroxybenzaldehyde; p-Hydroxybenzaldehyde	C7 H6 O2	122.037	1.498	123.044	cpd:C00633	map01100 Metabolic pathways	HMDB0011718	--	Organic oxygen compounds	Organooxygen compounds	Carbonyl compounds	--	--	--	No results	No results	Full match	Organic oxygen compounds	Organooxygen compounds	Carbonyl compounds	Hydroxybenzaldehydes	3.06937	1.61794	2.74894e-06	1	1.45574	4.375	up	5.62588e+06	5.19367e+06	7.78559e+06	6.33463e+06	6.749e+06	8.96606e+06	2.1334e+06	2.6614e+06	2.11804e+06	1.87412e+06	1.62351e+06	2.83484e+06
Com_4215_pos	L-Methionine Methyl Ester	--	C6 H13 N O2 S	163.067	1.23	164.074	--	--	--	--	--	--	--	--	--	--	No results	No results	Full match					0.493622	-1.01852	1.08065e-05	1	2.19699	-4.231	down	715592	979086	636113	918634	806655	799382	1.7843e+06	1.57275e+06	1.44526e+06	2.07428e+06	1.44659e+06	1.51322e+06
Com_5523_pos	Testosterone	Testosterone; 17beta-Hydroxy-4-androsten-3-one	C19 H28 O2	288.209	6.446	289.217	cpd:C00535	map00140 Steroid hormone biosynthesis;map01100 Metabolic pathways;map01522 Endocrine resistance;map04913 Ovarian steroidogenesis;map05200 Pathways in cancer;map05215 Prostate cancer	HMDB0000234	LMST02020002	Lipids and lipid-like molecules	Steroids and steroid derivatives	Androstane steroids	Sterol Lipids [ST]	Steroids [ST02]	C19 steroids (androgens) and derivatives [ST0202]	Full match	No results	Full match	Lipids and lipid-like molecules	Steroids and steroid derivatives	Androstane steroids	Androgens and derivatives	0.416585	-1.26332	1.3382e-05	1	2.02455	-4.411	down	539212	806102	482926	666261	523643	476734	1.53829e+06	1.10468e+06	1.66992e+06	1.54804e+06	1.16262e+06	1.3658e+06
Com_443_pos	Methionine	L-Methionine; Methionine; L-2-Amino-4methylthiobutyric acid	C5 H11 N O2 S	149.051	1.65	150.059	cpd:C00073	map00270 Cysteine and methionine metabolism;map00970 Aminoacyl-tRNA biosynthesis;map01100 Metabolic pathways;map01210 2-Oxocarboxylic acid metabolism;map01230 Biosynthesis of amino acids;map01523 Antifolate resistance;map04974 Protein digestion and absorption;map04978 Mineral absorption;map05230 Central carbon metabolism in cancer	HMDB0033951	--	Organic acids and derivatives	Carboxylic acids and derivatives	Amino acids, peptides, and analogues	--	--	--	Full match	Full match	Full match	Organic acids and derivatives	Carboxylic acids and derivatives	Amino acids, peptides, and analogues	Methionine and derivatives	15.0919	3.9157	1.96684e-05	1	2.05986	3.328	up	2.99255e+07	2.45055e+07	5.08625e+07	1.67672e+07	2.62094e+07	4.20919e+07	2.62103e+06	4.45152e+06	1.1104e+06	2.34593e+06	673592	1.41106e+06
Com_15416_pos	Lysopc 20:0	--	C28 H58 N O7 P	551.396	10.57	552.403	--	--	--	--	--	--	--	--	--	--	No results	No results	Full match	Lipids and lipid-like molecules	Glycerophospholipids	Glycerophosphocholines	1-acyl-sn-glycero-3-phosphocholines	0.120998	-3.04694	2.25461e-05	1	2.28482	-2.571	down	20120.1	23942.9	13238.1	18668.7	23950.9	28265.9	84480.7	180590	176166	193912	100405	323857
Com_3554_pos	(3beta,9xi)-3-(beta-D-Glucopyranosyloxy)-14-hydroxycard-20(22)-enolide	--	C29 H44 O9	518.287	7.129	519.294	--	--	--	--	--	--	--	--	--	--	Invalid mass	No results	No results					0.21186	-2.23882	2.28154e-05	1	2.19316	-3.827	down	213917	407361	387138	464558	706763	322434	1.23639e+06	2.19317e+06	2.15005e+06	2.45798e+06	1.32367e+06	2.44923e+06
Com_14344_pos	Dehydroepiandrosterone	Dehydroepiandrosterone; 3beta-Hydroxyandrost-5-en-17-one; Dehydroisoandrosterone; DHA; DHEA	C19 H28 O2	288.209	6.26	289.217	cpd:C01227	map00140 Steroid hormone biosynthesis;map01100 Metabolic pathways;map04913 Ovarian steroidogenesis;map05200 Pathways in cancer;map05215 Prostate cancer	HMDB0000077	LMST02020021	Lipids and lipid-like molecules	Steroids and steroid derivatives	Androstane steroids	Sterol Lipids [ST]	Steroids [ST02]	C19 steroids (androgens) and derivatives [ST0202]	No results	No results	Full match	Lipids and lipid-like molecules	Steroids and steroid derivatives	Androstane steroids	Androgens and derivatives	0.43737	-1.19308	3.23271e-05	1	2.03097	-3.424	down	253377	302443	214326	327765	265270	203628	508597	503670	592988	797997	472294	706800
Com_10958_pos	11-Ketoetiocholanolone	11-Ketoetiocholanolone; 3alpha-Hydroxy-5beta-androstane-11,17-dione	C19 H28 O3	304.204	6.409	305.212	cpd:C14552	--	HMDB0006031	LMST02020123	Lipids and lipid-like molecules	Steroids and steroid derivatives	Androstane steroids	Sterol Lipids [ST]	Steroids [ST02]	C19 steroids (androgens) and derivatives [ST0202]	No results	No results	Full match	Lipids and lipid-like molecules	Steroids and steroid derivatives	Androstane steroids	Androgens and derivatives	0.338292	-1.56366	3.72725e-05	1	2.09953	-3.091	down	116786	125559	99304.5	76226.5	150959	148371	362611	540835	327341	360780	239619	288892
Com_5356_pos	2-[(E)-(benzylimino)methyl]-4,6-dichlorophenol	--	C14 H11 Cl2 N O	279.02	5.537	280.027	--	--	--	--	--	--	--	--	--	--	Invalid mass	No results	No results					3.54219	1.82464	4.14366e-05	1	2.11727	3.628	up	1.13799e+06	904993	1.01448e+06	840030	501836	739475	411689	216106	142513	232778	240978	206678
Com_12235_pos	Methyl alpha-D-glucopyranoside	--	C7 H14 O6	194.078	5.623	195.086	--	--	HMDB0246173	--	Organic oxygen compounds	Organooxygen compounds	Carbohydrates and carbohydrate conjugates	--	--	--	No results	No results	Full match					8.92772	3.15829	5.78292e-05	1	2.07279	1.84	up	102251	112968	122207	230013	236045	487042	57452.6	16441.8	17009.7	17917.8	18243.7	17487.1
Com_16081_pos	Androsterone	Androsterone; 3alpha-Hydroxy-5alpha-androstan-17-one	C19 H30 O2	290.225	6.483	291.233	cpd:C00523	map00140 Steroid hormone biosynthesis	HMDB0000031	LMST02020001	Lipids and lipid-like molecules	Steroids and steroid derivatives	Androstane steroids	Sterol Lipids [ST]	Steroids [ST02]	C19 steroids (androgens) and derivatives [ST0202]	No results	No results	Full match	Lipids and lipid-like molecules	Steroids and steroid derivatives	Androstane steroids	Androgens and derivatives	0.243048	-2.04069	7.47001e-05	1	2.12888	-8.301	down	39798.3	93280.2	35058.8	57996.9	56886	56157	230404	268257	249185	218152	212756	216762
Com_8498_pos	12-epi Leukotriene B4	--	C20 H32 O4	353.257	6.48	354.264	--	--	--	--	--	--	--	--	--	--	Invalid mass	No results	No results					0.268985	-1.8944	0.000130407	1	2.11175	-2.692	down	363409	502462	260640	360533	381394	551833	2.31792e+06	1.53537e+06	1.34794e+06	759581	1.09436e+06	1.94263e+06
Com_2396_pos	6-(3-hydroxybutan-2-yl)-5-(hydroxymethyl)-4-methoxy-2H-pyran-2-one	--	C11 H16 O5	266.052	1.424	267.059	--	--	--	--	--	--	--	--	--	--	Invalid mass	No results	No results					0.556125	-0.846518	0.000221488	1	1.84261	-4.405	down	1.54094e+06	2.64727e+06	1.76132e+06	1.93339e+06	1.62845e+06	1.89988e+06	3.45446e+06	3.73862e+06	3.72339e+06	3.31429e+06	3.29928e+06	2.98916e+06
Com_11723_pos	11-Oxoetiocholanolone	11-Ketoetiocholanolone; 3alpha-Hydroxy-5beta-androstane-11,17-dione	C19 H28 O3	286.194	6.393	287.201	cpd:C14552	--	HMDB0006031	--	Lipids and lipid-like molecules	Steroids and steroid derivatives	Androstane steroids	--	--	--	Invalid mass	No results	No match	Lipids and lipid-like molecules	Steroids and steroid derivatives	Androstane steroids	Androgens and derivatives	0.428856	-1.22144	0.000234588	1	1.88547	-2.874	down	355162	436765	345402	396802	295464	439518	977430	1.07853e+06	601358	1.20906e+06	706718	717999
Com_10828_pos	Dehydroepiandrosterone (DHEA)	Dehydroepiandrosterone; 3beta-Hydroxyandrost-5-en-17-one; Dehydroisoandrosterone; DHA; DHEA	C19 H28 O2	270.199	6.424	271.206	cpd:C01227	map00140 Steroid hormone biosynthesis;map01100 Metabolic pathways;map04913 Ovarian steroidogenesis;map05200 Pathways in cancer;map05215 Prostate cancer	--	--	--	--	--	--	--	--	Invalid mass	No results	No results	Lipids and lipid-like molecules	Steroids and steroid derivatives	Androstane steroids	Androgens and derivatives	0.27005	-1.8887	0.00040394	0.972222	1.99961	-2.823	down	96820	173272	132847	377071	123031	115743	820673	535463	274667	819206	650667	671897
Com_1192_pos	Methionine sulfoxide	L-Methionine S-oxide	C5 H11 N O3 S	165.047	1.629	166.054	cpd:C02989	map00270 Cysteine and methionine metabolism	HMDB0002005	--	Organic acids and derivatives	Carboxylic acids and derivatives	Amino acids, peptides, and analogues	--	--	--	Full match	Full match	Full match	Organic acids and derivatives	Carboxylic acids and derivatives	Amino acids, peptides, and analogues	Alpha amino acids	0.327494	-1.61046	0.000426158	1	2.3718	-6.689	down	6.90038e+06	8.57194e+06	3.77617e+06	9.93941e+06	1.08741e+07	7.89217e+06	2.06842e+07	2.44355e+07	2.27244e+07	2.68698e+07	2.68154e+07	2.4898e+07
Com_3772_pos	17(S)-HETE	--	C20 H32 O3	320.236	7.179	321.243	--	--	--	--	--	--	--	--	--	--	Full match	No results	Full match	Lipids and lipid-like molecules	Fatty Acyls	Eicosanoids	Hydroxyeicosatetraenoic acids	0.123266	-3.02016	0.000605578	1	2.05141	-3.196	down	281992	1.10241e+06	131443	607459	137257	126085	4.89019e+06	1.27011e+06	2.91623e+06	3.37279e+06	3.81027e+06	3.10222e+06
Com_1335_pos	Norfenefrine	--	C8 H11 N O2	153.079	5.879	154.087	--	--	HMDB0255737	--	Benzenoids	Phenols	1-hydroxy-4-unsubstituted benzenoids	--	--	--	Full match	No results	Full match	Benzenoids	Phenols	1-hydroxy-4-unsubstituted benzenoids	1-hydroxy-4-unsubstituted benzenoids	2.5059	1.32533	0.000637991	1	1.98865	2.182	up	3.4582e+06	5.2172e+06	3.70815e+06	4.31914e+06	4.72696e+06	8.48144e+06	2.93364e+06	1.6502e+06	1.44056e+06	2.47493e+06	2.17388e+06	1.26307e+06
Com_5238_pos	N-Acetyl-L-tyrosine	--	C11 H13 N O4	223.085	5.455	224.092	--	--	HMDB0000866	--	Organic acids and derivatives	Carboxylic acids and derivatives	Amino acids, peptides, and analogues	--	--	--	No results	No results	Full match	Organic acids and derivatives	Carboxylic acids and derivatives	Amino acids, peptides, and analogues	Tyrosine and derivatives	2.41622	1.27275	0.000684698	1	2.01312	2.756	up	813240	828031	1.42054e+06	1.39882e+06	1.76524e+06	1.42708e+06	579189	545381	432490	610098	466409	533752
Com_976_pos	N-Acetylvaline	--	C7 H13 N O3	159.09	5.457	160.097	--	--	HMDB0011757	--	Organic acids and derivatives	Carboxylic acids and derivatives	Amino acids, peptides, and analogues	--	--	--	No results	No results	Full match	Organic acids and derivatives	Carboxylic acids and derivatives	Amino acids, peptides, and analogues	N-acyl-alpha amino acids	2.59148	1.37378	0.000833428	1	1.79123	2.298	up	5.32382e+06	4.92754e+06	1.03899e+07	6.69223e+06	1.00294e+07	1.19446e+07	2.45414e+06	2.66311e+06	2.44783e+06	3.77791e+06	2.78045e+06	4.90333e+06
Com_8798_pos	Dl-Lanthionine	--	C6 H12 N2 O4 S	208.052	5.098	209.06	--	--	HMDB0251521	--	Organic acids and derivatives	Carboxylic acids and derivatives	Amino acids, peptides, and analogues	--	--	--	No results	No results	Full match	Organic acids and derivatives	Carboxylic acids and derivatives	Amino acids, peptides, and analogues	Cysteine and derivatives	12.9431	3.69411	0.000978342	0.972222	1.78245	1.338	up	669508	344571	5.94716e+06	1.29045e+06	1.70374e+06	2.72455e+06	120479	76863.9	60497.7	94791.6	158443	468598
Com_5603_pos	4-{2-[(2-chlorophenoxy)methyl]-1,3-thiazol-4-yl}benzonitrile	--	C17 H11 Cl N2 O S	326.024	5.88	327.032	--	--	--	--	--	--	--	--	--	--	Invalid mass	No results	No results					15.0338	3.91014	0.00103925	1	2.22371	1.695	up	163379	598052	377333	226811	81890.3	879811	26441.1	25868.4	24972.8	25758.7	27328.5	24433.1
Com_983_pos	(2R)-2-[(2R,5S)-5-[(2S)-2-hydroxybutyl]oxolan-2-yl]propanoic acid	--	C11 H20 O4	216.137	5.891	217.144	--	--	--	--	--	--	--	--	--	--	Full match	No results	Full match					0.623432	-0.681696	0.00153172	0.972222	1.58571	-2.493	down	5.54558e+06	7.1576e+06	5.61762e+06	8.32197e+06	5.36211e+06	7.86318e+06	1.25584e+07	1.16745e+07	8.40567e+06	1.17393e+07	8.19795e+06	1.13736e+07
Com_12418_pos	Cyclohexylsulfamate	Cyclohexylsulfamate; Cyclohexylsulfamic acid; Cylamic acid; Cyclohexylamide sulfate	C6 H13 N O3 S	179.062	1.656	180.069	cpd:C02824	--	HMDB0031340	--	Organic acids and derivatives	Sulfamic acid derivatives	Cyclamates	--	--	--	No results	No results	Full match	Organic acids and derivatives	Sulfamic acid derivatives	Cyclamates	Cyclamates	0.344549	-1.53722	0.00155968	1	2.05247	-6.071	down	197629	436809	146014	411380	418358	352872	838004	987542	872845	1.00733e+06	992015	999752
Com_5563_pos	α-Hydroxyhippuric acid	--	C9 H9 N O4	195.054	5.007	196.061	--	--	--	--	--	--	--	--	--	--	Full match	Full match	No results	Benzenoids	Benzene and substituted derivatives	Benzoic acids and derivatives	Hippuric acids	0.569993	-0.810984	0.00183776	0.944444	1.77744	-2.424	down	724705	814519	834545	1.20893e+06	666688	1.18751e+06	1.87647e+06	1.93467e+06	1.42224e+06	1.4375e+06	1.10232e+06	1.76533e+06
Com_8892_pos	7α-Hydroxytestosterone	7alpha-Hydroxytestosterone	C19 H28 O3	304.204	6.756	287.201	cpd:C05291	map00140 Steroid hormone biosynthesis	--	--	--	--	--	--	--	--	Full match	No results	Full match	Lipids and lipid-like molecules	Steroids and steroid derivatives	Androstane steroids	Androgens and derivatives	0.21258	-2.23392	0.00192136	1	2.13494	-1.38	down	102656	93389.8	82676.6	110002	87049.4	78945.3	402181	255324	286711	289585	234703	1.14096e+06
Com_5806_pos	2'-Deoxycytidine	Deoxycytidine; 2'-Deoxycytidine	C9 H13 N3 O4	227.091	1.959	228.098	cpd:C00881	map00240 Pyrimidine metabolism	HMDB0000014	--	Nucleosides, nucleotides, and analogues	Pyrimidine nucleosides	Pyrimidine 2'-deoxyribonucleosides	--	--	--	No results	Full match	Full match	Nucleosides, nucleotides, and analogues	Pyrimidine nucleosides	Pyrimidine 2'-deoxyribonucleosides	Pyrimidine 2'-deoxyribonucleosides	0.441394	-1.17986	0.00193205	1	1.23679	-3.131	down	234183	516304	278706	489848	186225	333275	718975	784934	519341	914469	840060	840635
Com_3659_pos	Cytosine	Cytosine	C4 H5 N3 O	111.044	1.447	112.051	cpd:C00380	map00240 Pyrimidine metabolism;map01100 Metabolic pathways	HMDB0000630	--	Organoheterocyclic compounds	Diazines	Pyrimidines and pyrimidine derivatives	--	--	--	No results	No results	Full match	Organoheterocyclic compounds	Diazines	Pyrimidines and pyrimidine derivatives	Pyrimidones	0.569908	-0.811199	0.00227971	1	1.63442	-3.085	down	673771	1.33457e+06	986837	1.36126e+06	832631	1.20009e+06	1.86836e+06	1.99099e+06	1.89384e+06	2.08695e+06	1.96482e+06	1.40589e+06
Com_10446_pos	PC 16:0_17:1	--	C41 H80 N O8 P	745.563	10.508	746.571	--	--	--	LMGP01011527	--	--	--	Glycerophospholipids [GP]	Glycerophosphocholines [GP01]	Diacylglycerophosphocholines [GP0101]	No results	Full match	No results					0.494659	-1.01549	0.00234045	0.944444	1.643	-2.105	down	1.36521e+06	1.17904e+06	1.01598e+06	818125	1.01715e+06	2.1422e+06	2.23397e+06	3.33399e+06	2.0776e+06	3.54266e+06	2.28376e+06	1.7662e+06
Com_16663_pos	Methandrostenolone	--	C20 H28 O2	300.209	6.181	301.217	--	--	HMDB0041925	LMST02020013	Lipids and lipid-like molecules	Steroids and steroid derivatives	Androstane steroids	Sterol Lipids [ST]	Steroids [ST02]	C19 steroids (androgens) and derivatives [ST0202]	No results	No results	Full match	Lipids and lipid-like molecules	Steroids and steroid derivatives	Androstane steroids	Androgens and derivatives	0.434745	-1.20176	0.00264089	1	1.85134	-3.771	down	99971.5	106232	55039.4	88417	42675.9	128521	194607	196558	224694	237829	178537	165850
Com_9806_pos	L-Threonic acid Calcium Salt	--	C8 H14 Ca O10	310.02	2.719	311.027	--	--	--	--	--	--	--	--	--	--	No results	No results	Full match	Organic oxygen compounds	Organooxygen compounds	Carbohydrates and carbohydrate conjugates	Sugar acids and derivatives	2.19715	1.13563	0.00280212	0.916667	1.60834	2.008	up	1.61655e+06	3.13574e+06	2.49597e+06	1.64474e+06	1.83684e+06	1.39139e+06	577678	941042	726395	604883	1.01336e+06	1.65343e+06
Com_410_pos	ethyl 3-oxo-3-(1H-pyrazol-5-ylamino)propanoate	--	C8 H11 N3 O3	219.06	1.364	220.067	--	--	--	--	--	--	--	--	--	--	Invalid mass	No results	No results					1.94447	0.959377	0.00281745	0.972222	1.6549	2.301	up	3.71901e+07	2.92424e+07	2.42273e+07	1.57447e+07	3.21391e+07	3.58668e+07	1.54462e+07	1.33049e+07	1.22673e+07	1.4541e+07	1.28977e+07	2.12384e+07
Com_13763_pos	Guggulsterone	--	C21 H28 O2	312.209	7.371	313.216	--	--	HMDB0002726	--	Lipids and lipid-like molecules	Steroids and steroid derivatives	Androstane steroids	--	--	--	No results	No results	Full match	Lipids and lipid-like molecules	Steroids and steroid derivatives	Androstane steroids	Androgens and derivatives	0.287511	-1.79831	0.00288002	0.972222	1.6799	-2.636	down	55140.1	29062.6	68010.9	173056	28383.9	27567.9	122662	291223	184591	214376	230260	282824
Com_6586_pos	2,5-Furandicarboxylic acid	--	C6 H4 O5	156.007	2.042	139.003	--	--	HMDB0004812	--	Organoheterocyclic compounds	Furans	Furoic acid and derivatives	--	--	--	No results	No results	Full match	Organoheterocyclic compounds	Furans	Furoic acid and derivatives	Furoic acids	0.449793	-1.15267	0.00294584	1	1.63188	-2.415	down	829932	1.12718e+06	429223	693886	1.21913e+06	1.28823e+06	1.56678e+06	1.69675e+06	1.95848e+06	2.26376e+06	1.79864e+06	3.13817e+06
Com_9887_pos	Estradiol	Estradiol-17beta; Estradiol; beta-Estradiol	C18 H24 O2	272.178	7.379	273.185	cpd:C00951	map00140 Steroid hormone biosynthesis;map01100 Metabolic pathways;map01522 Endocrine resistance;map04913 Ovarian steroidogenesis;map04915 Estrogen signaling pathway;map04917 Prolactin signaling pathway;map04961 Endocrine and other factor-regulated calcium reabsorption;map05200 Pathways in cancer;map05215 Prostate cancer;map05224 Breast cancer	HMDB0000151	--	Lipids and lipid-like molecules	Steroids and steroid derivatives	Estrane steroids	--	--	--	No results	No results	Full match	Lipids and lipid-like molecules	Steroids and steroid derivatives	Estrane steroids	Estrogens and derivatives	0.249829	-2.00099	0.0031757	0.972222	1.84579	-2.834	down	34739.6	15102.7	49885.7	189261	43307.8	31060.5	166189	316077	206156	198962	246204	320839
Com_2213_pos	PC O-22:5	--	C30 H52 N O7 P	569.349	9.155	570.357	--	--	--	--	--	--	--	--	--	--	No results	Full match	No results					0.578609	-0.789339	0.00320852	0.972222	1.97276	-2.121	down	2.50721e+06	1.53983e+06	2.02949e+06	3.09885e+06	2.16337e+06	2.07557e+06	4.23256e+06	5.20562e+06	4.44423e+06	2.58509e+06	3.57781e+06	3.13843e+06
Com_414_pos	1-Methylhistidine	N(pi)-Methyl-L-histidine; N-pros-Methyl-L-histidine; 3-Methylhistidine; 1-Methylhistidine	C7 H11 N3 O2	169.086	1.342	170.093	cpd:C01152	map00340 Histidine metabolism	HMDB0000001	--	Organic acids and derivatives	Carboxylic acids and derivatives	Amino acids, peptides, and analogues	--	--	--	Full match	Full match	Full match	Organic acids and derivatives	Carboxylic acids and derivatives	Amino acids, peptides, and analogues	Histidine and derivatives	0.304614	-1.71494	0.00322691	0.972222	2.01682	-2.385	down	1.19618e+07	3.33918e+07	5.06454e+06	1.63989e+07	6.50549e+06	7.90831e+06	5.63702e+07	5.22273e+07	6.29298e+07	3.46694e+07	2.40069e+07	3.64639e+07
Com_7508_pos	PC 17:0_18:1	--	C43 H84 N O8 P	773.594	9.076	774.601	--	--	--	LMGP01011600	--	--	--	Glycerophospholipids [GP]	Glycerophosphocholines [GP01]	Diacylglycerophosphocholines [GP0101]	No results	Full match	No results					0.27757	-1.84908	0.00331502	1	1.59323	-2.627	down	580086	359671	1.58843e+06	825712	1.79531e+06	2.39499e+06	4.92684e+06	4.59735e+06	2.64654e+06	7.27842e+06	4.20619e+06	3.52416e+06
Com_201_pos	Leucylproline	--	C11 H20 N2 O3	228.148	5.197	229.155	--	--	HMDB0011175	--	Organic acids and derivatives	Carboxylic acids and derivatives	Amino acids, peptides, and analogues	--	--	--	Full match	No results	Full match	Organic acids and derivatives	Carboxylic acids and derivatives	Amino acids, peptides, and analogues	Dipeptides	0.221603	-2.17395	0.0033854	0.944444	1.94045	-1.947	down	8.62731e+06	2.31617e+07	5.17083e+06	1.58409e+07	6.59175e+07	1.08853e+07	9.61649e+07	1.02216e+08	4.92937e+07	1.71461e+08	1.29722e+08	3.59891e+07
Com_7805_pos	Oxymorphone	Oxymorphone	C17 H19 N O4	301.131	5.862	302.138	cpd:C08019	--	HMDB0015323	--	Benzenoids	Phenanthrenes and derivatives	-	--	--	--	No results	Full match	No results	Benzenoids	Phenanthrenes and derivatives	Not available	Phenanthrenes and derivatives	0.413205	-1.27507	0.00431646	1	1.52467	-3.287	down	212046	229467	333991	456985	174963	105558	644666	526304	560760	751938	655401	522574
Com_8752_pos	Bicyclo prostaglandin E2	--	C20 H30 O4	334.215	6.584	335.222	--	--	HMDB0249187	--	Lipids and lipid-like molecules	Fatty Acyls	Eicosanoids	--	--	--	Full match	No results	Full match	Lipids and lipid-like molecules	Fatty Acyls	Eicosanoids	Prostaglandins and related compounds	0.433162	-1.20702	0.00445984	0.916667	1.83687	-1.84	down	318624	590243	230160	491715	381240	235295	725412	819214	1.25952e+06	578149	1.31718e+06	488602
Com_5189_pos	2-(1H-indol-3-yl)acetic acid	--	C10 H9 N O2	175.064	5.94	176.071	--	--	HMDB0000197	--	Organoheterocyclic compounds	Indoles and derivatives	Indolyl carboxylic acids and derivatives	--	--	--	Full match	No results	Full match					0.61376	-0.704254	0.00450255	0.944444	1.57591	-1.942	down	696844	548401	780007	746238	689403	1.03963e+06	1.24022e+06	901985	911853	1.35324e+06	1.21072e+06	1.71469e+06
Com_4192_pos	Nicotinuric Acid	Nicotinurate; Nicotinuric acid; Nicotinylglycine	C8 H8 N2 O3	180.053	5.252	181.061	cpd:C05380	map00760 Nicotinate and nicotinamide metabolism	HMDB0003269	--	Organic acids and derivatives	Carboxylic acids and derivatives	Amino acids, peptides, and analogues	--	--	--	No results	No results	Full match	Organic acids and derivatives	Carboxylic acids and derivatives	Amino acids, peptides, and analogues	N-acyl-alpha amino acids	4.52144	2.17678	0.00466383	0.972222	1.55179	2.124	up	954454	101026	650400	574134	543390	772290	84346.5	89871.8	72495.3	92249.7	78839.8	377451
Com_5326_pos	O-Desmethylnaproxen	--	C13 H12 O3	216.08	6.559	217.087	--	--	HMDB0013989	--	Benzenoids	Naphthalenes	Naphthols and derivatives	--	--	--	No results	No results	Full match	Benzenoids	Naphthalenes	Naphthols and derivatives	Naphthols and derivatives	0.406023	-1.30037	0.00473265	0.944444	1.78486	-2.132	down	356335	563053	150539	345103	411935	539087	1.03384e+06	1.23119e+06	680113	1.46217e+06	503159	916915
Com_14392_pos	LPC 24:6-SN1	--	C32 H54 N O7 P	595.366	9.687	596.373	--	--	--	--	--	--	--	--	--	--	No results	Full match	No results					0.291239	-1.77973	0.00504145	1	2.01434	-2.769	down	151529	32623.3	22609.8	124553	29123.2	66585.1	247570	269559	161745	162737	292037	332584
Com_9965_pos	Papaverine	Papaverine	C20 H21 N O4	339.151	6.283	340.158	cpd:C06533	--	HMDB0015245	--	Organoheterocyclic compounds	Isoquinolines and derivatives	Benzylisoquinolines	--	--	--	Invalid mass	No results	No results	Organoheterocyclic compounds	Isoquinolines and derivatives	Benzylisoquinolines	Benzylisoquinolines	0.314209	-1.6702	0.00515855	0.916667	1.46591	-2.097	down	66069.5	43317.8	29078.5	32944	38589.2	36534.5	111830	38115.3	123349	120771	194654	195896
Com_12119_pos	PC 18:1_18:2	--	C44 H82 N O8 P	783.575	10.619	784.582	--	--	--	LMGP01012168	--	--	--	Glycerophospholipids [GP]	Glycerophosphocholines [GP01]	Diacylglycerophosphocholines [GP0101]	No results	Full match	No results					0.59733	-0.743401	0.0053843	0.916667	1.77609	-1.869	down	92973.8	132701	57606.5	93244.5	85527.7	79329.2	154459	222313	128813	122485	160063	118205
Com_1116_pos	N-acetyl-L-ornithine	N-Acetylornithine; N2-Acetyl-L-ornithine	C7 H14 N2 O3	174.101	1.604	175.108	cpd:C00437	map00220 Arginine biosynthesis;map01100 Metabolic pathways;map01210 2-Oxocarboxylic acid metabolism;map01230 Biosynthesis of amino acids	HMDB0240589	--	Organic acids and derivatives	Carboxylic acids and derivatives	Amino acids, peptides, and analogues	--	--	--	No results	No results	Full match	Organic acids and derivatives	Carboxylic acids and derivatives	Amino acids, peptides, and analogues	N-acyl-L-alpha-amino acids	0.646208	-0.629929	0.00544376	0.944444	1.19272	-2.127	down	7.35327e+06	1.05545e+07	6.53302e+06	1.27574e+07	9.22317e+06	7.67445e+06	1.05245e+07	1.27953e+07	1.34224e+07	1.49201e+07	1.46409e+07	1.74095e+07
Com_9390_pos	Acetophenone	Acetophenone; 1-Phenylethanone; Phenyl methyl ketone; Acetylbenzene; Methyl phenyl ketone	C8 H8 O	120.056	1.272	121.063	cpd:C07113	--	HMDB0033910	--	Organic oxygen compounds	Organooxygen compounds	Carbonyl compounds	--	--	--	Invalid mass	No results	No results	Organic oxygen compounds	Organooxygen compounds	Carbonyl compounds	Alkyl-phenylketones	0.522055	-0.937727	0.00554243	1	1.92247	-3.093	down	1.32071e+06	987994	1.18363e+06	512490	769577	1.43619e+06	1.88665e+06	1.80686e+06	1.71984e+06	2.04955e+06	1.98736e+06	2.44618e+06
Com_4615_pos	5-Methyl-dl-tryptophan	--	C12 H14 N2 O2	218.106	5.546	219.113	--	--	--	--	--	--	--	--	--	--	No results	No results	Full match	Organoheterocyclic compounds	Indoles and derivatives	Indolyl carboxylic acids and derivatives	Indolyl carboxylic acids and derivatives	0.54625	-0.872366	0.00569007	0.916667	1.61494	-2.069	down	509440	983451	754969	513744	1.26146e+06	720446	1.1946e+06	1.09725e+06	1.20241e+06	1.51909e+06	1.96546e+06	1.70494e+06
Com_12928_pos	4-Hydroxyretinoic Acid	--	C20 H28 O3	316.205	7.502	317.212	--	--	HMDB0006254	--	Lipids and lipid-like molecules	Prenol lipids	Retinoids	--	--	--	No results	No results	Full match	Lipids and lipid-like molecules	Prenol lipids	Retinoids	Retinoids	0.434687	-1.20195	0.00596799	0.944444	1.81219	-1.899	down	300444	399408	195543	575669	188854	271640	1.11355e+06	345224	772192	650190	592865	969535
Com_7209_pos	15(S)-HpETE	15(S)-HPETE; (5Z,8Z,11Z,13E)-(15S)-15-Hydroperoxyicosa-5,8,11,13-tetraenoic acid; 15-Hydroperoxyeicosatetraenoate; 15-Hydroperoxyicosatetraenoate; 15-Hydroperoxyeicosatetraenoic acid; 15-Hydroperoxyicosatetraenoic acid; (5Z,8Z,11Z,13E)-(15S)-15-Hydroperoxyicosa-5,8,11,13-tetraenoate	C20 H32 O4	318.22	6.772	319.227	cpd:C05966	map00590 Arachidonic acid metabolism;map01100 Metabolic pathways;map04726 Serotonergic synapse;map04750 Inflammatory mediator regulation of TRP channels;map04913 Ovarian steroidogenesis	HMDB0004244	--	Lipids and lipid-like molecules	Fatty Acyls	Eicosanoids	--	--	--	Invalid mass	No results	No results	Lipids and lipid-like molecules	Fatty Acyls	Eicosanoids	Hydroperoxyeicosatetraenoic acids	0.372738	-1.42377	0.00612276	0.916667	1.33756	-2.315	down	204871	151122	202684	209325	167168	155556	542808	391774	506520	656943	170195	658016
Com_15966_pos	PC 17:1_17:1	--	C42 H80 N O8 P	757.562	9.58	758.569	--	--	--	--	--	--	--	--	--	--	No results	Full match	No results					0.475627	-1.0721	0.0062279	0.944444	1.82476	-2.273	down	1.76415e+06	1.14334e+06	1.64927e+06	2.17668e+06	2.59544e+06	4.64229e+06	5.20022e+06	6.32137e+06	4.15577e+06	5.23465e+06	5.08296e+06	3.37922e+06
Com_8727_pos	(3-nitrophenyl)(4-pyrimidin-2-ylpiperazino)methanone	--	C15 H15 N5 O3	313.116	1.869	314.124	--	--	--	--	--	--	--	--	--	--	Full match	No results	No results					0.22103	-2.17769	0.00650542	0.916667	1.56698	-1.521	down	46952.8	359042	43478.1	262320	54783.4	128212	1.07886e+06	309496	234280	1.40615e+06	395747	623744
Com_12070_pos	10-Nitrolinoleate	10-Nitrolinoleic acid; 10-nitro-9-cis,12-cis-octadecadienoic acid; 10-nitro-9-cis,12-cis-octadecadienoate; (9E,12Z)-10-Nitrooctadeca-9,12-dienoic acid	C18 H31 N O4	342.256	7.495	343.264	cpd:C13800	--	HMDB0005049	--	Lipids and lipid-like molecules	Fatty Acyls	Lineolic acids and derivatives	--	--	--	Invalid mass	No results	No results	Lipids and lipid-like molecules	Fatty Acyls	Lineolic acids and derivatives	Lineolic acids and derivatives	0.262744	-1.92827	0.00759608	0.888889	1.69562	-1.767	down	43207.5	198302	71136.2	50855.6	156976	170908	133532	174522	626223	432386	493096	771648
Com_24_pos	Betaine	Betaine; Trimethylaminoacetate; Glycine betaine; N,N,N-Trimethylglycine; Trimethylammonioacetate	C5 H11 N O2	117.079	1.374	118.087	cpd:C00719	map00260 Glycine, serine and threonine metabolism;map01100 Metabolic pathways;map02010 ABC transporters	HMDB0000043	--	Organic acids and derivatives	Carboxylic acids and derivatives	Amino acids, peptides, and analogues	--	--	--	Full match	Full match	Full match	Organic acids and derivatives	Carboxylic acids and derivatives	Amino acids, peptides, and analogues	Alpha amino acids	0.185846	-2.42782	0.0081174	0.972222	1.61369	-1.716	down	2.31674e+08	2.76694e+08	2.87126e+07	3.50693e+07	1.64075e+08	2.48734e+08	1.46348e+09	2.61388e+08	4.92585e+08	1.41597e+09	1.34938e+09	3.17055e+08
Com_1091_pos	3-Methylcrotonylglycine	3-Methylcrotonylglycine	C7 H11 N O3	157.074	5.29	158.082	cpd:C20828	--	HMDB0000459	--	Organic acids and derivatives	Carboxylic acids and derivatives	Amino acids, peptides, and analogues	--	--	--	Full match	Full match	No results	Organic acids and derivatives	Carboxylic acids and derivatives	Amino acids, peptides, and analogues	N-acyl-alpha amino acids	1.78889	0.839061	0.00877594	0.972222	1.43607	1.485	up	5.44772e+06	6.89212e+06	5.95199e+06	6.01993e+06	1.36848e+07	7.28187e+06	3.65515e+06	4.57154e+06	3.73566e+06	4.37039e+06	3.50833e+06	5.46988e+06
Com_1270_pos	5-Hydroxyindole	--	C8 H7 N O	133.053	5.145	134.06	--	--	HMDB0059805	--	Organoheterocyclic compounds	Indoles and derivatives	Hydroxyindoles	--	--	--	Full match	No results	Full match	Organoheterocyclic compounds	Indoles and derivatives	Hydroxyindoles	Hydroxyindoles	3.5075	1.81044	0.00952017	0.888889	1.92913	1.793	up	4.28347e+06	2.05234e+06	1.17236e+07	5.85742e+06	9.00066e+06	1.28195e+07	2.43623e+06	1.74874e+06	1.33836e+06	2.56943e+06	2.66093e+06	2.28607e+06
Com_6079_pos	Epitestosterone	--	C19 H28 O2	288.209	6.739	289.216	--	--	HMDB0000628	LMST02020051	Lipids and lipid-like molecules	Steroids and steroid derivatives	Androstane steroids	Sterol Lipids [ST]	Steroids [ST02]	C19 steroids (androgens) and derivatives [ST0202]	Full match	No results	Full match	Lipids and lipid-like molecules	Steroids and steroid derivatives	Androstane steroids	Androgens and derivatives	0.399816	-1.32259	0.0104809	0.916667	1.4253	-1.593	down	214231	499148	227213	99806.6	117929	96019.9	292578	383064	856114	757103	344215	504235
Com_9199_pos	Prostaglandin B2	Prostaglandin B2; PGB2	C20 H30 O4	334.214	6.732	335.221	cpd:C05954	map00590 Arachidonic acid metabolism;map01100 Metabolic pathways;map04726 Serotonergic synapse	HMDB0004236	LMFA03010018	Lipids and lipid-like molecules	Fatty Acyls	Eicosanoids	Fatty Acyls [FA]	Eicosanoids [FA03]	Prostaglandins [FA0301]	No results	No results	Full match	Lipids and lipid-like molecules	Fatty Acyls	Eicosanoids	Prostaglandins and related compounds	0.65123	-0.618762	0.0105549	0.944444	1.34077	-1.917	down	527871	618914	502887	375251	618911	858979	744537	992593	1.01533e+06	1.00805e+06	635129	983126
Com_1019_pos	Dihydrothymine	5,6-Dihydrothymine; Dihydrothymine; 5,6-Dihydro-5-methyluracil	C5 H8 N2 O2	128.059	1.408	129.066	cpd:C00906	--	HMDB0000079	--	Organoheterocyclic compounds	Diazines	Pyrimidines and pyrimidine derivatives	--	--	--	Full match	No results	No results	Organoheterocyclic compounds	Diazines	Pyrimidines and pyrimidine derivatives	Hydropyrimidines	0.652496	-0.615958	0.0109827	0.916667	1.35926	-2.059	down	5.96674e+06	9.10297e+06	4.79146e+06	3.67319e+06	5.45934e+06	5.28518e+06	9.70772e+06	9.78675e+06	8.47245e+06	9.33361e+06	7.4661e+06	7.76836e+06
Com_8736_pos	11(Z),14(Z),17(Z)-Eicosatrienoic acid	Icosatrienoic acid; Eicosatrienoic acid; ETA; 11,14,17-Icosatrienoic acid; (11Z,14Z,17Z)-Icosa-11,14,17-trienoic acid; 11,14,17-Eicosatrienoic acid; (11Z,14Z,17Z)-Eicosa-11,14,17-trienoic acid	C20 H34 O2	324.267	7.521	307.263	cpd:C16522	map01040 Biosynthesis of unsaturated fatty acids	--	--	--	--	--	--	--	--	Invalid mass	No results	No results	Lipids and lipid-like molecules	Fatty Acyls	Fatty acids and conjugates	Long-chain fatty acids	0.301527	-1.72964	0.011648	0.944444	1.88576	-1.944	down	26958.3	71969.7	50326.1	70105	259300	452099	379145	914506	456434	455152	491237	390342
Com_1145_pos	Epinephrine	L-Adrenaline; (R)-(-)-Adrenaline; (R)-(-)-Epinephrine; (R)-(-)-Epirenamine; (R)-(-)-Adnephrine; 4-[(1R)-1-Hydroxy-2-(methylamino)ethyl]-1,2-benzenediol	C9 H13 N O3	183.09	5.649	184.097	cpd:C00788	map00350 Tyrosine metabolism;map01100 Metabolic pathways;map04024 cAMP signaling pathway;map04080 Neuroactive ligand-receptor interaction;map04261 Adrenergic signaling in cardiomyocytes;map04923 Regulation of lipolysis in adipocytes;map04924 Renin secretion	HMDB0000068	--	Benzenoids	Phenols	Benzenediols	--	--	--	Full match	No results	Full match	Benzenoids	Phenols	Benzenediols	Catechols	0.580117	-0.785584	0.0118685	0.916667	1.47578	-1.71	down	6.35398e+06	6.22706e+06	3.68756e+06	3.58621e+06	4.01451e+06	5.70488e+06	1.18849e+07	4.9545e+06	7.42428e+06	1.12828e+07	8.37514e+06	7.05811e+06
Com_8481_pos	Ciprostene	--	C22 H36 O4	381.289	7.546	382.296	--	--	HMDB0250270	--	Lipids and lipid-like molecules	Fatty Acyls	Eicosanoids	--	--	--	Invalid mass	No results	No results	Lipids and lipid-like molecules	Fatty Acyls	Eicosanoids	Prostaglandins and related compounds	0.233578	-2.09803	0.0122386	0.888889	1.70222	-1.658	down	62007.9	320720	76393.2	100607	131129	142767	696953	125519	898716	583441	193010	1.0713e+06
Com_1461_pos	3-Methoxytyramine	3-Methoxytyramine	C9 H13 N O2	167.095	6.141	168.102	cpd:C05587	map00350 Tyrosine metabolism;map01100 Metabolic pathways;map04728 Dopaminergic synapse	HMDB0000022	--	Benzenoids	Phenols	Methoxyphenols	--	--	--	No results	No results	Full match	Benzenoids	Phenols	Methoxyphenols	Methoxyphenols	0.625706	-0.676443	0.0131878	0.916667	1.28493	-1.665	down	2.98346e+06	3.77048e+06	5.02214e+06	4.76553e+06	2.79383e+06	5.05289e+06	6.67602e+06	4.21229e+06	5.49928e+06	9.59284e+06	6.15807e+06	6.83879e+06
Com_392_pos	L-(+)-Citrulline	L-Citrulline; 2-Amino-5-ureidovaleric acid; Citrulline	C6 H13 N3 O3	197.078	1.359	198.086	cpd:C00327	map00220 Arginine biosynthesis;map01100 Metabolic pathways;map01230 Biosynthesis of amino acids	--	--	--	--	--	--	--	--	Invalid mass	No results	No results	Organic acids and derivatives	Carboxylic acids and derivatives	Amino acids, peptides, and analogues	Alpha amino acids	1.74244	0.801105	0.0134929	0.916667	1.29225	1.835	up	6.45168e+07	5.38234e+07	4.0539e+07	2.56529e+07	5.8226e+07	5.56026e+07	3.05781e+07	3.52794e+07	2.28798e+07	1.90965e+07	2.34433e+07	3.99549e+07
Com_2974_pos	4-(allyloxy)-1,2-dihydroquinolin-2-one	--	C12 H11 N O2	201.08	5.971	202.087	--	--	--	--	--	--	--	--	--	--	Full match	No results	No results					0.539984	-0.889012	0.0142507	0.916667	1.38776	-1.6	down	989959	961073	674764	1.41743e+06	887119	1.55731e+06	3.08396e+06	1.11237e+06	1.67167e+06	2.10294e+06	1.44492e+06	2.59867e+06
Com_5314_pos	D-Homocysteine	--	C4 H9 N O2 S	135.036	1.44	136.043	--	--	--	--	--	--	--	--	--	--	No results	No results	Full match	Organic acids and derivatives	Carboxylic acids and derivatives	Amino acids, peptides, and analogues	D-alpha-amino acids	3.54527	1.82589	0.0155765	0.916667	1.34836	1.511	up	656959	206192	458191	145223	1.08168e+06	493306	166566	124360	146258	182801	124939	112994
Com_10488_pos	PC 16:0_16:1	--	C40 H78 N O8 P	731.548	7.731	732.555	--	--	--	LMGP01011479	--	--	--	Glycerophospholipids [GP]	Glycerophosphocholines [GP01]	Diacylglycerophosphocholines [GP0101]	No results	Full match	No results					0.440443	-1.18297	0.0159827	0.888889	1.56558	-1.934	down	1.30639e+06	457265	1.37293e+06	1.17666e+06	1.95487e+06	3.76664e+06	2.80086e+06	3.61348e+06	3.41107e+06	5.63344e+06	4.39715e+06	2.92736e+06
Com_6614_pos	PC 36:1	Phosphatidylcholine; Lecithin; Phosphatidyl-N-trimethylethanolamine; 1,2-Diacyl-sn-glycero-3-phosphocholine; Choline phosphatide; 3-sn-Phosphatidylcholine	C44 H86 N O8 P	809.594	8.876	810.601	cpd:C00157	map00564 Glycerophospholipid metabolism;map00590 Arachidonic acid metabolism;map00591 Linoleic acid metabolism;map00592 alpha-Linolenic acid metabolism;map01100 Metabolic pathways;map04723 Retrograde endocannabinoid signaling;map05231 Choline metabolism in cancer	--	LMGP01012218	--	--	--	Glycerophospholipids [GP]	Glycerophosphocholines [GP01]	Diacylglycerophosphocholines [GP0101]	No results	Invalid mass	No results	Lipids and lipid-like molecules	Glycerophospholipids	Glycerophosphocholines	Phosphocholines	0.361428	-1.46822	0.0165984	0.916667	1.66607	-1.949	down	1.89294e+06	1.71377e+06	2.16068e+06	4.51213e+06	3.59996e+06	7.92358e+06	1.15471e+07	9.55322e+06	1.2273e+07	1.09833e+07	1.36233e+07	2.3449e+06
Com_6548_pos	Uracil	Uracil	C4 H4 N2 O2	112.028	2.314	113.035	cpd:C00106	map00240 Pyrimidine metabolism;map00410 beta-Alanine metabolism;map00770 Pantothenate and CoA biosynthesis;map01100 Metabolic pathways	HMDB0000300	--	Organoheterocyclic compounds	Diazines	Pyrimidines and pyrimidine derivatives	--	--	--	Full match	No results	Full match	Organoheterocyclic compounds	Diazines	Pyrimidines and pyrimidine derivatives	Pyrimidones	0.661528	-0.596125	0.0184924	0.888889	1.04826	-1.82	down	1.86557e+06	2.81909e+06	1.57877e+06	3.1665e+06	3.08732e+06	3.11166e+06	3.52507e+06	4.46791e+06	2.75411e+06	3.63816e+06	4.76427e+06	4.47592e+06
Com_14840_pos	(±)15-HETE	--	C20 H32 O3	302.225	7.841	303.232	--	--	--	--	--	--	--	--	--	--	Invalid mass	No results	No match					0.382257	-1.38739	0.0190284	0.861111	1.66218	-1.783	down	53432.6	127627	49317.1	51878.8	334829	373970	483704	704475	412161	287372	333098	371833
Com_326_pos	D-(-)-Glutamine	D-Glutamine; D-2-Aminoglutaramic acid	C5 H10 N2 O3	146.07	1.356	147.077	cpd:C00819	map00471 D-Glutamine and D-glutamate metabolism;map01100 Metabolic pathways	--	--	--	--	--	--	--	--	Full match	Full match	Full match	Organic acids and derivatives	Carboxylic acids and derivatives	Amino acids, peptides, and analogues	D-alpha-amino acids	0.63763	-0.649208	0.0192058	0.888889	1.37009	-1.494	down	2.72697e+07	7.03862e+07	4.01658e+07	3.9474e+07	5.21889e+07	3.74998e+07	8.00299e+07	5.46185e+07	6.47522e+07	1.02908e+08	6.15042e+07	5.49007e+07
Com_4006_pos	3-Hydroxyanthranilic acid	3-Hydroxyanthranilate; 3-Hydroxyanthranilic acid	C7 H7 N O3	153.041	1.34	154.048	cpd:C00632	map00380 Tryptophan metabolism;map01100 Metabolic pathways	HMDB0001476	--	Benzenoids	Benzene and substituted derivatives	Benzoic acids and derivatives	--	--	--	No results	Invalid mass	No results	Benzenoids	Benzene and substituted derivatives	Benzoic acids and derivatives	Hydroxybenzoic acid derivatives	0.648086	-0.625743	0.0206179	0.944444	1.53475	-1.439	down	1.45304e+06	1.85824e+06	1.26469e+06	1.81832e+06	1.458e+06	1.58152e+06	2.7575e+06	2.04268e+06	3.90233e+06	1.67461e+06	2.20836e+06	1.97095e+06
Com_12947_pos	PC O-34:2	--	C42 H82 N O7 P	743.584	9.062	744.591	--	--	--	LMGP01020039	--	--	--	Glycerophospholipids [GP]	Glycerophosphocholines [GP01]	1-alkyl,2-acylglycerophosphocholines [GP0102]	No results	Full match	No results					0.491133	-1.02582	0.0216433	0.916667	1.53968	-1.85	down	814194	600386	1.37257e+06	1.77511e+06	2.26137e+06	3.3959e+06	3.01706e+06	4.07094e+06	3.46264e+06	2.99179e+06	2.41686e+06	4.84879e+06
Com_6342_pos	Deoxycytidine	Deoxycytidine; 2'-Deoxycytidine	C9 H13 N3 O4	227.091	1.425	228.098	cpd:C00881	map00240 Pyrimidine metabolism	HMDB0000014	--	Nucleosides, nucleotides, and analogues	Pyrimidine nucleosides	Pyrimidine 2'-deoxyribonucleosides	--	--	--	No results	No results	Full match	Nucleosides, nucleotides, and analogues	Pyrimidine nucleotides	Pyrimidine deoxyribonucleotides	Pyrimidine 2'-deoxyribonucleoside monophosphates	0.462978	-1.11099	0.0223597	0.972222	1.74452	-2.441	down	103254	726743	320661	518888	265764	566803	722689	816751	831606	1.1386e+06	827373	1.06738e+06
Com_14136_pos	PC 36:2	Phosphatidylcholine; Lecithin; Phosphatidyl-N-trimethylethanolamine; 1,2-Diacyl-sn-glycero-3-phosphocholine; Choline phosphatide; 3-sn-Phosphatidylcholine	C44 H84 N O8 P	807.577	9.567	808.584	cpd:C00157	map00564 Glycerophospholipid metabolism;map00590 Arachidonic acid metabolism;map00591 Linoleic acid metabolism;map00592 alpha-Linolenic acid metabolism;map01100 Metabolic pathways;map04723 Retrograde endocannabinoid signaling;map05231 Choline metabolism in cancer	--	LMGP01012219	--	--	--	Glycerophospholipids [GP]	Glycerophosphocholines [GP01]	Diacylglycerophosphocholines [GP0101]	No results	Invalid mass	No results	Lipids and lipid-like molecules	Glycerophospholipids	Glycerophosphocholines	Phosphocholines	0.573658	-0.801738	0.0233078	0.861111	1.64703	-1.61	down	274592	530297	378784	964488	449307	771941	1.21287e+06	892440	1.102e+06	1.27729e+06	757747	631212
Com_774_pos	L-Pyroglutamic acid	5-Oxoproline; Pidolic acid; Pyroglutamic acid; 5-Pyrrolidone-2-carboxylic acid; Pyroglutamate; 5-Oxo-L-proline; L-Pyroglutamic acid; L-5-Pyrrolidone-2-carboxylic acid	C5 H7 N O3	129.043	2.184	130.05	cpd:C01879	map00480 Glutathione metabolism	HMDB0000267	--	Organic acids and derivatives	Carboxylic acids and derivatives	Amino acids, peptides, and analogues	--	--	--	Full match	Full match	Full match	Organic acids and derivatives	Carboxylic acids and derivatives	Amino acids, peptides, and analogues	Alpha amino acids and derivatives	0.52548	-0.928292	0.0237462	1	1.71893	-1.873	down	2.94595e+07	3.25154e+07	8.1383e+06	2.34979e+07	3.29503e+07	3.17054e+07	4.97057e+07	4.1325e+07	3.74802e+07	4.22297e+07	7.93943e+07	5.10504e+07
Com_331_pos	Homoarginine	Homoarginine; L-Homoarginine	C7 H16 N4 O2	188.128	1.365	189.135	cpd:C01924	--	HMDB0000670	--	Organic acids and derivatives	Carboxylic acids and derivatives	Amino acids, peptides, and analogues	--	--	--	No results	Full match	Full match	Organic acids and derivatives	Carboxylic acids and derivatives	Amino acids, peptides, and analogues	L-alpha-amino acids	3.66147	1.87242	0.024062	0.972222	1.50152	0.969	up	5.85694e+06	3.89949e+07	6.90974e+06	4.37546e+06	6.58003e+06	1.26199e+07	967825	3.49375e+06	4.22006e+06	4.41566e+06	3.78265e+06	3.69567e+06
Com_13165_pos	PE 18:1_18:1	--	C41 H78 N O8 P	743.548	10.429	744.555	--	--	--	LMGP02010109	--	--	--	Glycerophospholipids [GP]	Glycerophosphoethanolamines [GP02]	Diacylglycerophosphoethanolamines [GP0201]	No results	Full match	No results					0.364543	-1.45584	0.0243653	0.861111	1.77451	-1.53	down	23186.2	20952.2	16918.5	97669.3	104512	183851	241500	151964	375087	221904	92322.1	143663
Com_219_pos	PC O-18:1	--	C26 H52 N O7 P	521.349	9.536	522.357	--	--	--	LMGP01020147	--	--	--	Glycerophospholipids [GP]	Glycerophosphocholines [GP01]	1-alkyl,2-acylglycerophosphocholines [GP0102]	No results	Full match	Full match					0.619893	-0.689908	0.0249044	0.972222	1.73998	-2.134	down	5.27236e+07	2.4439e+07	3.97561e+07	6.88713e+07	7.93277e+07	5.61957e+07	8.36024e+07	7.83253e+07	8.24495e+07	1.04076e+08	8.78949e+07	8.19887e+07
Com_3834_pos	Hydroxyproline	Hydroxyproline; L-Hydroxyproline; trans-4-Hydroxy-L-proline	C5 H9 N O3	131.06	1.632	132.067	cpd:C01157	map00330 Arginine and proline metabolism;map01100 Metabolic pathways	HMDB0240251	--	Organic acids and derivatives	Carboxylic acids and derivatives	Amino acids, peptides, and analogues	--	--	--	No results	Invalid mass	No results	Organic acids and derivatives	Carboxylic acids and derivatives	Amino acids, peptides, and analogues	Proline and derivatives	0.47009	-1.08899	0.0266086	0.861111	1.54081	-1.225	down	1.48013e+06	4.5069e+06	1.601e+06	2.66785e+06	836247	2.70647e+06	3.81465e+06	1.0196e+07	4.93428e+06	3.91634e+06	2.66998e+06	3.82179e+06
Com_4480_pos	Avocadyne 1-acetate	--	C19 H34 O4	348.23	8.468	349.238	--	--	HMDB0031048	LMFA05000644	Lipids and lipid-like molecules	Fatty Acyls	Fatty alcohols	Fatty Acyls [FA]	Fatty alcohols [FA05]	_	Invalid mass	No results	No results	Lipids and lipid-like molecules	Fatty Acyls	Fatty alcohols	Long-chain fatty alcohols	0.294261	-1.76483	0.0295163	0.944444	1.6065	-1.42	down	534526	757224	211044	254192	31065.9	766657	1.13268e+06	1.33045e+06	639677	1.38643e+06	852835	3.3397e+06
Com_4811_pos	5'-S-Methyl-5'-thioadenosine	5'-Methylthioadenosine; Methylthioadenosine; S-Methyl-5'-thioadenosine; 5-Methylthioadenosine; 5'-Deoxy-5'-(methylthio)adenosine; Thiomethyladenosine; MTA	C11 H15 N5 O3 S	297.09	5.257	298.097	cpd:C00170	map00270 Cysteine and methionine metabolism;map01100 Metabolic pathways	HMDB0001173	--	Nucleosides, nucleotides, and analogues	5'-deoxyribonucleosides	5'-deoxy-5'-thionucleosides	--	--	--	Full match	Full match	Full match	Nucleosides, nucleotides, and analogues	5'-deoxyribonucleosides	5'-deoxy-5'-thionucleosides	5'-deoxy-5'-thionucleosides	0.440476	-1.18286	0.0310651	0.944444	1.29212	-1	down	185145	386432	209835	247309	207832	293006	447534	452980	1.49469e+06	385905	303346	388058
Com_773_pos	PC 18:2_18:2	--	C44 H80 N O8 P	781.564	9.587	782.571	--	--	--	--	--	--	--	--	--	--	No results	Full match	No results					0.58731	-0.767805	0.0318064	0.944444	1.60688	-2.055	down	6.68985e+07	2.2098e+07	5.48229e+07	4.06161e+07	8.30061e+07	8.93256e+07	1.0347e+08	9.77197e+07	1.02138e+08	1.17901e+08	1.07806e+08	7.84249e+07
Com_15682_pos	Lysopc 18:3	--	C26 H48 N O7 P	517.318	9.032	518.326	--	--	--	--	--	--	--	--	--	--	No results	No results	Full match					0.431734	-1.21178	0.0322067	0.833333	1.56935	-1.129	down	21773.6	10766.7	16766.7	54952.9	116871	38122.1	85503	68041.9	83925.6	217936	90741.7	54344
Com_4384_pos	(S)-Equol	Equol	C15 H14 O3	242.095	5.583	243.102	cpd:C14131	--	HMDB0002209	--	Phenylpropanoids and polyketides	Isoflavonoids	Isoflavans	--	--	--	Full match	Full match	Full match	Phenylpropanoids and polyketides	Isoflavonoids	Isoflavans	Isoflavanols	2.02274	1.01631	0.0329522	0.888889	1.41004	1.097	up	415786	429489	707968	512784	755333	1.57963e+06	209886	251117	242729	406496	341351	724176
Com_8854_pos	(+/-)8(9)-EET	--	C20 H32 O3	302.225	7.946	303.233	--	--	--	--	--	--	--	--	--	--	Invalid mass	No results	No match	Lipids and lipid-like molecules	Fatty Acyls	Fatty acids and conjugates	Long-chain fatty acids	0.396503	-1.3346	0.0332062	0.777778	1.64375	-1.452	down	25189.8	133584	54452.2	50902.7	453495	457593	518195	891324	441704	321900	361374	429457
Com_11262_pos	4-oxododecanedioic acid	--	C12 H20 O5	266.113	5.887	267.121	--	--	--	--	--	--	--	--	--	--	Invalid mass	No results	No results					0.596172	-0.746201	0.036243	0.833333	1.14165	-1.513	down	377466	536217	568583	268205	496119	179485	671338	843864	438570	950546	464932	700173
Com_771_pos	LPC 17:1-SN1	--	C25 H50 N O7 P	507.334	9.324	508.341	--	--	--	--	--	--	--	--	--	--	No results	Full match	No results					0.553591	-0.853109	0.0393302	0.916667	1.66159	-1.633	down	1.21252e+07	4.01726e+06	8.2354e+06	1.73757e+07	2.39615e+07	1.39815e+07	2.01013e+07	1.82207e+07	1.84894e+07	3.35413e+07	2.61838e+07	2.74264e+07
Com_3824_pos	LPC 19:1-SN1	--	C27 H54 N O7 P	535.365	10.187	536.372	--	--	--	--	--	--	--	--	--	--	No results	Full match	No results					0.507791	-0.977692	0.0407751	0.916667	1.35052	-1.81	down	1.5688e+06	264779	822462	783996	1.76408e+06	1.90961e+06	2.07123e+06	1.94038e+06	1.5064e+06	3.04191e+06	3.01523e+06	2.43402e+06
Com_829_pos	P-Aminohippuric Acid	--	C9 H10 N2 O3	194.07	5.114	195.077	--	--	HMDB0001867	--	Benzenoids	Benzene and substituted derivatives	Benzoic acids and derivatives	--	--	--	No results	No results	Full match	Benzenoids	Benzene and substituted derivatives	Benzoic acids and derivatives	Hippuric acids	8.99779	3.16957	0.043266	0.833333	1.25402	1.384	up	1.38193e+06	45131.9	2.42253e+06	2.24876e+06	5.99783e+06	1.34599e+06	131358	321664	347773	63295.6	53730.6	576119
Com_2511_pos	PC O-17:0	--	C25 H52 N O7 P	509.349	9.623	510.357	--	--	--	LMGP01020028	--	--	--	Glycerophospholipids [GP]	Glycerophosphocholines [GP01]	1-alkyl,2-acylglycerophosphocholines [GP0102]	No results	Full match	Full match					0.600312	-0.736215	0.0471434	0.888889	1.48806	-1.773	down	3.11174e+06	892768	2.3865e+06	3.90246e+06	4.26025e+06	2.58958e+06	5.72837e+06	4.49668e+06	3.72617e+06	3.86675e+06	5.92665e+06	4.81268e+06
Com_5915_neg	Ergothioneine	Ergothioneine	C9 H15 N3 O2 S	229.089	1.43	264.058	cpd:C05570	map00340 Histidine metabolism	HMDB0003045	--	Organic acids and derivatives	Carboxylic acids and derivatives	Amino acids, peptides, and analogues	--	--	--	No results	No results	Full match	Organic acids and derivatives	Carboxylic acids and derivatives	Amino acids, peptides, and analogues	Histidine and derivatives	0.297611	-1.7485	1.409e-06	1	2.00666	-4.217	down	375718	423404	281829	420622	432066	386175	1.28907e+06	1.29333e+06	1.07689e+06	1.29852e+06	985692	1.85129e+06
Com_10286_neg	Lysopc 14:0	--	C22 H46 N O7 P	467.3	8.958	466.293	--	--	--	--	--	--	--	--	--	--	No results	No results	Full match	Lipids and lipid-like molecules	Glycerophospholipids	Glycerophosphocholines	1-acyl-sn-glycero-3-phosphocholines	0.102051	-3.29263	5.34633e-06	1	2.04736	-3.511	down	101108	118070	79086	123455	101496	124318	756890	548232	878333	1.5084e+06	1.3338e+06	1.3195e+06
Com_1905_neg	13,14-dihydro-15-keto Prostaglandin D1	--	C20 H34 O5	336.231	6.68	335.223	--	--	--	--	--	--	--	--	--	--	Invalid mass	No results	No match	Lipids and lipid-like molecules	Fatty Acyls	Eicosanoids	Prostaglandins and related compounds	0.357331	-1.48467	6.87646e-06	1	1.96369	-4.159	down	6.71295e+06	8.91137e+06	5.86801e+06	6.56379e+06	5.17422e+06	7.56808e+06	1.81853e+07	2.1243e+07	2.02796e+07	1.28818e+07	1.71424e+07	2.44432e+07
Com_11227_neg	PC O-16:1_20:4	--	C44 H80 N O7 P	811.576	10.816	810.569	--	--	--	--	--	--	--	--	--	--	No results	Invalid mass	No results					3.89432	1.96137	2.83633e-05	1	2.00232	3.296	up	3.88829e+06	7.54455e+06	5.10558e+06	4.74775e+06	4.41056e+06	3.33521e+06	2.09858e+06	957816	801528	914730	1.43893e+06	1.24336e+06
Com_3550_neg	5-Hydroxyindole-2-carboxylic acid	--	C9 H7 N O3	177.042	5.782	176.035	--	--	--	--	--	--	--	--	--	--	No results	No results	Full match	Organic acids and derivatives	Carboxylic acids and derivatives	Amino acids, peptides, and analogues	Alpha amino acids and derivatives	3.09537	1.63011	2.97855e-05	1	1.7806	3.281	up	2.79761e+06	2.44197e+06	4.9117e+06	3.38953e+06	3.04844e+06	4.65906e+06	981864	1.22089e+06	1.03589e+06	1.40727e+06	926188	1.29244e+06
Com_13818_neg	LNAPE 18:2/N-20:2	--	C43 H78 N O8 P	767.545	9.126	766.538	--	--	--	--	--	--	--	--	--	--	No results	Full match	No results					4.46505	2.15868	3.25692e-05	1	1.82224	3.2	up	6.08238e+06	1.53517e+07	1.20481e+07	1.70825e+07	1.32324e+07	8.84839e+06	4.01155e+06	2.42946e+06	1.92592e+06	2.30025e+06	2.51473e+06	3.08789e+06
Com_1346_neg	23-Nordeoxycholic acid	--	C23 H38 O4	378.277	8.247	377.27	--	--	--	--	--	--	--	--	--	--	No results	No results	Full match					0.180268	-2.47178	4.35242e-05	1	1.96786	-2.51	down	2.59732e+06	5.09323e+06	2.15518e+06	3.57573e+06	2.47101e+06	2.29558e+06	1.15126e+07	1.11933e+07	2.72155e+07	1.70044e+07	9.00874e+06	2.49599e+07
Com_13915_neg	Tetrahydroaldosterone	--	C21 H32 O5	364.226	7.358	363.218	--	--	HMDB0258895	LMST02030275	Organoheterocyclic compounds	Oxepanes	-	Sterol Lipids [ST]	Steroids [ST02]	C21 steroids (gluco/mineralocorticoids, progestogins) and derivatives [ST0203]	No results	No results	Full match	Organoheterocyclic compounds	Oxepanes	Not available	Oxepanes	0.406792	-1.29764	4.71933e-05	1	1.76673	-3.415	down	336913	571116	353634	312349	433011	377665	913373	1.25469e+06	668087	803088	1.09681e+06	1.12614e+06
Com_11911_neg	PE O-15:1_20:4	--	C40 H72 N O7 P	709.506	11.566	708.499	--	--	--	--	--	--	--	--	--	--	No results	Full match	No results					8.47629	3.08343	4.79898e-05	1	1.85697	2.365	up	1.06365e+06	3.24706e+06	1.73734e+06	1.61116e+06	3.1249e+06	884878	512629	305928	155646	141287	136626	124545
Com_6170_neg	FAHFA 19:1/6:0	--	C25 H46 O4	410.34	9.666	409.333	--	--	--	--	--	--	--	--	--	--	No results	Full match	No results					0.170048	-2.55599	5.62251e-05	1	1.97758	-2.459	down	283794	766378	235548	329910	316579	248699	1.41109e+06	1.224e+06	3.22301e+06	1.19384e+06	2.41324e+06	3.36005e+06
Com_6399_neg	2-Arachidonyl glycerol ether	--	C23 H40 O3	410.304	9.319	409.296	--	--	HMDB0013657	--	Lipids and lipid-like molecules	Endocannabinoids	-	--	--	--	Invalid mass	No results	No results	Lipids and lipid-like molecules	Endocannabinoids	Not available	Endocannabinoids	0.270588	-1.88583	6.69567e-05	1	2.04832	-2.848	down	450149	1.19182e+06	583087	754651	448164	589295	1.6225e+06	2.12227e+06	3.80485e+06	1.88376e+06	2.18257e+06	3.23011e+06
Com_11857_neg	Monobutyl phthalate	--	C12 H14 O4	222.089	6.159	221.081	--	--	HMDB0013247	--	Benzenoids	Benzene and substituted derivatives	Benzoic acids and derivatives	--	--	--	No results	No results	Full match	Benzenoids	Benzene and substituted derivatives	Benzoic acids and derivatives	Benzoic acid esters	0.248425	-2.00912	6.81378e-05	1	1.63728	-2.964	down	182365	143717	239928	463996	252539	294420	993224	1.16676e+06	630303	1.00079e+06	1.70134e+06	855415
Com_3013_neg	Bisphenol A	Bisphenol A; 2,2-Bis(4-Hydroxyphenyl)propane	C15 H16 O2	228.115	6.076	227.108	cpd:C13624	map01100 Metabolic pathways	HMDB0032133	--	Benzenoids	Benzene and substituted derivatives	Diphenylmethanes	--	--	--	Full match	No results	Full match	Benzenoids	Benzene and substituted derivatives	Diphenylmethanes	Bisphenols	0.391592	-1.35258	7.46104e-05	1	1.32539	-5.267	down	1.98636e+06	3.08957e+06	1.98926e+06	3.09957e+06	1.73378e+06	1.82595e+06	6.71162e+06	6.44067e+06	5.92573e+06	5.9269e+06	5.21673e+06	4.82635e+06
Com_1343_neg	11-Deoxy prostaglandin F2β	--	C20 H34 O4	338.246	6.748	337.239	--	--	--	--	--	--	--	--	--	--	Full match	No results	No results	Lipids and lipid-like molecules	Fatty Acyls	Eicosanoids	Prostaglandins and related compounds	0.244957	-2.0294	7.68588e-05	1	1.93933	-6.698	down	7.89172e+06	1.45292e+07	4.9151e+06	7.44464e+06	6.52471e+06	9.10784e+06	3.25841e+07	2.96922e+07	3.16399e+07	3.54498e+07	3.42637e+07	4.21746e+07
Com_7646_neg	Prostaglandin F2α 1-11-lactone	--	C20 H32 O4	168.115	6.415	335.223	--	--	--	--	--	--	--	--	--	--	Invalid mass	No results	No results	Lipids and lipid-like molecules	Fatty Acyls	Eicosanoids	Prostaglandins and related compounds	0.510474	-0.97009	8.28596e-05	1	1.88415	-3.57	down	3.81328e+06	5.14444e+06	3.87196e+06	4.10048e+06	2.7774e+06	3.72252e+06	7.72596e+06	8.11236e+06	6.18717e+06	6.70557e+06	7.33482e+06	9.83277e+06
Com_13052_neg	Dimetghyl 4-Hydroxyisophthalate	--	C10 H10 O5	210.053	5.978	209.046	--	--	--	--	--	--	--	--	--	--	No results	No results	Full match					0.40205	-1.31455	9.10619e-05	1	1.93295	-3.239	down	334324	446622	359945	407492	205135	318032	824480	654166	1.25665e+06	812000	744802	860376
Com_12251_neg	S-Sulfo-L-cysteine	S-Sulfo-L-cysteine	C3 H7 N O5 S2	200.976	1.31	199.969	cpd:C05824	map00270 Cysteine and methionine metabolism;map01230 Biosynthesis of amino acids	HMDB0000731	--	Organic acids and derivatives	Carboxylic acids and derivatives	Amino acids, peptides, and analogues	--	--	--	No results	No results	Full match	Organic acids and derivatives	Carboxylic acids and derivatives	Amino acids, peptides, and analogues	S-sulfo-L-cysteines	1.95686	0.968539	0.000112275	1	1.60953	3.495	up	1.20038e+06	1.00156e+06	1.1835e+06	856611	1.04475e+06	715428	518618	628598	462102	482876	474114	500974
Com_642_neg	Chenodeoxycholic Acid	Chenodeoxycholate; Chenodeoxycholic acid; 3alpha,7alpha-Dihydroxy-5beta-cholanic acid; Chenodiol	C24 H40 O4	438.299	8.405	437.291	cpd:C02528	map00120 Primary bile acid biosynthesis;map01100 Metabolic pathways;map04976 Bile secretion	HMDB0000518	LMST04010032	Lipids and lipid-like molecules	Steroids and steroid derivatives	Bile acids, alcohols and derivatives	Sterol Lipids [ST]	Bile acids and derivatives [ST04]	C24 bile acids, alcohols, and derivatives [ST0401]	Invalid mass	No results	No results	Lipids and lipid-like molecules	Steroids and steroid derivatives	Bile acids, alcohols and derivatives	Dihydroxy bile acids, alcohols and derivatives	0.2543	-1.9754	0.000127846	1	1.60015	-2.694	down	5.48769e+06	1.33328e+07	9.60303e+06	9.00475e+06	4.50085e+06	7.77899e+06	1.97963e+07	4.9676e+07	2.74399e+07	1.96015e+07	4.2404e+07	3.65524e+07
Com_14631_neg	PC O-18:2_20:4	--	C46 H82 N O7 P	837.59	11.872	836.583	--	--	--	--	--	--	--	--	--	--	No results	Invalid mass	No results					3.39437	1.76315	0.000134643	1	1.8096	4.392	up	1.85746e+06	2.29894e+06	1.70161e+06	2.57117e+06	1.75143e+06	1.83088e+06	1.17906e+06	444839	475894	498978	455541	484330
Com_447_neg	Genistein	Genistein; 5,7,4'-Trihydroxyisoflavone	C15 H10 O5	270.057	6.465	269.049	cpd:C06563	--	HMDB0003217	LMPK12050218	Phenylpropanoids and polyketides	Isoflavonoids	Isoflav-2-enes	Polyketides [PK]	Flavonoids [PK12]	Isoflavonoids [PK1205]	Invalid mass	No results	No results	Phenylpropanoids and polyketides	Isoflavonoids	Isoflav-2-enes	Isoflavones	0.253633	-1.97919	0.000202866	1	1.93244	-2.208	down	1.15129e+07	2.48503e+07	1.03087e+07	1.39627e+07	7.24139e+06	1.10975e+07	2.62724e+07	4.69028e+07	5.42451e+07	4.15193e+07	4.52529e+07	9.71769e+07
Com_3511_neg	Arachidic acid	Icosanoic acid; Eicosanoic acid; Arachidic acid	C20 H40 O2	358.309	8.223	357.301	cpd:C06425	map01040 Biosynthesis of unsaturated fatty acids	HMDB0002212	LMFA01010020	Lipids and lipid-like molecules	Fatty Acyls	Fatty acids and conjugates	Fatty Acyls [FA]	Fatty Acids and Conjugates [FA01]	Straight chain fatty acids [FA0101]	Invalid mass	No results	No results	Lipids and lipid-like molecules	Fatty Acyls	Fatty acids and conjugates	Long-chain fatty acids	0.282458	-1.82389	0.000233826	1	1.90013	-4.039	down	1.31915e+06	3.14223e+06	882230	1.20852e+06	1.20717e+06	1.65856e+06	4.59479e+06	4.67464e+06	6.46652e+06	7.20075e+06	4.50099e+06	5.90487e+06
Com_3921_neg	Prostaglandin D3	Prostaglandin D3	C20 H30 O5	350.21	6.954	349.202	cpd:C13802	--	HMDB0003034	LMFA03010142	Lipids and lipid-like molecules	Fatty Acyls	Eicosanoids	Fatty Acyls [FA]	Eicosanoids [FA03]	Prostaglandins [FA0301]	Full match	No results	No results	Lipids and lipid-like molecules	Fatty Acyls	Eicosanoids	Prostaglandins and related compounds	0.521389	-0.939568	0.000267133	1	1.63817	-4.596	down	3.31158e+06	4.21079e+06	3.34753e+06	5.46078e+06	3.28755e+06	4.73345e+06	7.82803e+06	7.01773e+06	7.4888e+06	7.16619e+06	8.79073e+06	8.41392e+06
Com_11355_neg	Sorbitan monopalmitate	--	C22 H42 O6	402.298	8.697	401.291	--	--	HMDB0029887	--	Lipids and lipid-like molecules	Fatty Acyls	Fatty acid esters	--	--	--	Full match	No results	No results	Lipids and lipid-like molecules	Fatty Acyls	Fatty acid esters	Fatty acid esters	0.282834	-1.82197	0.000359426	1	1.52579	-3.204	down	360707	385431	329192	324296	322470	323398	647833	797574	1.41719e+06	1.40855e+06	1.41019e+06	1.5508e+06
Com_3630_neg	Luteolin	Luteolin; 3',4',5,7-Tetrahydroxyflavone; 5,7,3',4'-Tetrahydroxyflavone	C15 H10 O6	286.052	6.545	285.044	cpd:C01514	map01100 Metabolic pathways	HMDB0005800	LMPK12110006	Phenylpropanoids and polyketides	Flavonoids	Flavones	Polyketides [PK]	Flavonoids [PK12]	Flavones and Flavonols [PK1211]	Invalid mass	No results	No results	Phenylpropanoids and polyketides	Flavonoids	Flavones	Flavones	0.211549	-2.24094	0.000371747	1	1.88846	-2.515	down	761457	2.52419e+06	716847	1.54696e+06	532620	645934	3.26873e+06	3.42202e+06	4.37373e+06	5.94213e+06	5.54421e+06	9.25276e+06
Com_8285_neg	2,3-Dinor-TXB2	--	C18 H30 O6	342.205	6.724	341.197	--	--	HMDB0002904	LMFA03030003	Lipids and lipid-like molecules	Fatty Acyls	Eicosanoids	Fatty Acyls [FA]	Eicosanoids [FA03]	Thromboxanes [FA0303]	No results	No results	Full match	Organic acids and derivatives	Hydroxy acids and derivatives	Medium-chain hydroxy acids and derivatives	Medium-chain hydroxy acids and derivatives	0.450637	-1.14996	0.000391119	1	1.87502	-2.993	down	1.46129e+06	3.60148e+06	2.13409e+06	2.42753e+06	2.05412e+06	1.91342e+06	4.75184e+06	6.66147e+06	3.72989e+06	4.37808e+06	5.97004e+06	4.67026e+06
Com_576_neg	2-{2-oxo-2-[(2-oxo-3-azepanyl)amino]ethoxy}acetic acid	--	C10 H16 N2 O5	244.11	6.945	243.103	--	--	--	--	--	--	--	--	--	--	Invalid mass	No results	No results					2.37031	1.24507	0.000396586	1	1.77301	2.746	up	1.80833e+07	2.41273e+07	2.23672e+07	1.91338e+07	1.55637e+07	3.19588e+07	6.7588e+06	6.01246e+06	1.21966e+07	8.41778e+06	8.62454e+06	1.33558e+07
Com_827_neg	L-Methionine sulfone	--	C5 H11 N O4 S	181.04	1.413	180.033	--	--	HMDB0062174	--	Organic acids and derivatives	Carboxylic acids and derivatives	Amino acids, peptides, and analogues	--	--	--	No results	No results	Full match					0.514907	-0.957616	0.000429506	1	1.74295	-2.724	down	8.85016e+06	1.45144e+07	9.25987e+06	1.09839e+07	1.26337e+07	1.05899e+07	2.15047e+07	2.81939e+07	1.45404e+07	1.97386e+07	1.93386e+07	2.64779e+07
Com_2428_neg	Octopamine	Octopamine; 1-(4-Hydroxyphenyl)-2-aminoethanol; p-Hydroxyphenylethanolamine	C8 H11 N O2	153.078	6.24	152.071	cpd:C04227	map04080 Neuroactive ligand-receptor interaction	HMDB0004825	--	Benzenoids	Phenols	1-hydroxy-2-unsubstituted benzenoids	--	--	--	No results	No results	Full match					0.449492	-1.15363	0.000460085	1	1.85283	-2.907	down	1.70808e+06	2.96443e+06	4.03678e+06	3.27118e+06	2.94315e+06	3.16971e+06	4.84259e+06	4.87819e+06	8.23244e+06	8.03762e+06	6.12778e+06	8.13419e+06
Com_3556_neg	2-Isopropylmalate	alpha-Isopropylmalate; (2S)-2-Isopropylmalate; (2S)-2-Hydroxy-2-isopropylsuccinic acid; 2-Isopropylmalic acid; 3-Carboxy-3-hydroxy-4-methylpentanoate; 3-Carboxy-3-hydroxyisocaproate	C7 H12 O5	176.068	5.05	175.061	cpd:C02504	map00290 Valine, leucine and isoleucine biosynthesis;map00620 Pyruvate metabolism;map01100 Metabolic pathways;map01210 2-Oxocarboxylic acid metabolism;map01230 Biosynthesis of amino acids	HMDB0000402	--	Lipids and lipid-like molecules	Fatty Acyls	Fatty acids and conjugates	--	--	--	No results	No results	Full match	Lipids and lipid-like molecules	Fatty Acyls	Fatty acids and conjugates	Hydroxy fatty acids	0.487853	-1.03548	0.000469746	1	1.96742	-4.852	down	6.61802e+06	1.29987e+07	9.98765e+06	8.43208e+06	7.2705e+06	7.48359e+06	1.84774e+07	1.6213e+07	1.86616e+07	1.84165e+07	1.6788e+07	1.96535e+07
Com_4882_neg	9-(3-O-Methylpentofuranosyl)-1,9-dihydro-6H-purin-6-one	--	C11 H14 N4 O5	282.097	5.01	281.089	--	--	--	--	--	--	--	--	--	--	Full match	Full match	No results					0.598921	-0.739562	0.000524849	1	1.61085	-2.769	down	2.50179e+06	3.54849e+06	3.30022e+06	2.93371e+06	3.34986e+06	3.24195e+06	4.11351e+06	6.08802e+06	4.42931e+06	4.59708e+06	5.69865e+06	6.59012e+06
Com_3215_neg	3-Oxo-7alpha,12alpha-hydroxy-5beta-cholanoic acid	--	C24 H38 O5	406.272	7.418	405.265	--	--	--	--	--	--	--	--	--	--	No results	No results	Full match	Lipids and lipid-like molecules	Steroids and steroid derivatives	Bile acids, alcohols and derivatives	Dihydroxy bile acids, alcohols and derivatives	0.211985	-2.23796	0.000559739	1	1.92311	-3.856	down	1.62334e+06	2.30638e+06	2.15082e+06	5.21621e+06	745366	2.32251e+06	6.21999e+06	1.05522e+07	1.19847e+07	1.50675e+07	1.19098e+07	1.20281e+07
Com_3578_neg	LNAPE 18:2/N-20:0	--	C43 H82 N O8 P	771.578	10.06	770.571	--	--	--	--	--	--	--	--	--	--	No results	Full match	No results					6.38104	2.67379	0.000560537	1	1.52908	2.785	up	8.09093e+06	2.05465e+07	3.19816e+07	1.90655e+07	2.26285e+07	1.44576e+07	6.94208e+06	3.82664e+06	3.32665e+06	2.20219e+06	1.02677e+06	975325
Com_3007_neg	3-(2-Naphthyl)-D-Alanine	--	C13 H13 N O2	215.095	6.573	214.087	--	--	--	--	--	--	--	--	--	--	No results	No results	Full match					2.27303	1.18462	0.000630912	0.972222	1.62854	2.638	up	3.47357e+06	2.19728e+06	4.64952e+06	4.37694e+06	3.48871e+06	4.9047e+06	1.3641e+06	1.47035e+06	1.79672e+06	1.40327e+06	1.31448e+06	2.80964e+06
Com_12395_neg	6β-Prostaglandin I1	--	C20 H34 O5	168.115	6.099	335.223	--	--	HMDB0246867	--	Lipids and lipid-like molecules	Fatty Acyls	Eicosanoids	--	--	--	Invalid mass	No results	No results	Lipids and lipid-like molecules	Fatty Acyls	Eicosanoids	Prostaglandins and related compounds	0.277308	-1.85044	0.00063631	1	1.93636	-4.75	down	258190	722819	243679	330885	166922	273017	1.13535e+06	1.02725e+06	1.33856e+06	1.2385e+06	1.02823e+06	1.42812e+06
Com_2616_neg	Estriol 17-sulfate	--	C18 H24 O6 S	368.13	6.483	367.123	--	--	--	--	--	--	--	--	--	--	Full match	No results	No results	Lipids and lipid-like molecules	Steroids and steroid derivatives	Sulfated steroids	Sulfated steroids	3.02541	1.59713	0.000639425	1	1.67103	3.171	up	4.64789e+06	4.82981e+06	6.53577e+06	6.23474e+06	5.63974e+06	8.73803e+06	996493	1.55851e+06	1.79898e+06	2.01632e+06	1.69299e+06	4.04285e+06
Com_147_neg	Citrulline	L-Citrulline; 2-Amino-5-ureidovaleric acid; Citrulline	C6 H13 N3 O3	175.095	1.373	174.088	cpd:C00327	map00220 Arginine biosynthesis;map01100 Metabolic pathways;map01230 Biosynthesis of amino acids	HMDB0000904	--	Organic acids and derivatives	Carboxylic acids and derivatives	Amino acids, peptides, and analogues	--	--	--	No results	Full match	Full match	Organic acids and derivatives	Carboxylic acids and derivatives	Amino acids, peptides, and analogues	L-alpha-amino acids	1.68253	0.750629	0.000669396	1	1.48256	2.811	up	1.64161e+08	1.69686e+08	1.21659e+08	1.09091e+08	1.56684e+08	1.80978e+08	8.81922e+07	1.06309e+08	8.19488e+07	7.43008e+07	8.78473e+07	9.76546e+07
Com_34_neg	3-(methylsulfanyl)-5H-[1,2,4]triazino[5,6-b]indole	--	C10 H8 N4 S	216.045	6.091	215.038	--	--	--	--	--	--	--	--	--	--	Invalid mass	No results	No results					0.344072	-1.53922	0.000680918	1	1.30569	-4.115	down	2.33919e+08	7.18908e+08	2.61547e+08	5.09716e+08	3.13184e+08	4.23035e+08	1.317e+09	1.02392e+09	9.16096e+08	1.39266e+09	1.3641e+09	1.13679e+09
Com_919_neg	Methyldopa	Methyldopa anhydrous; Methyldopa	C10 H13 N O4	211.084	5.927	210.077	cpd:C07194	--	HMDB0011754	--	Phenylpropanoids and polyketides	Phenylpropanoic acids	-	--	--	--	No results	No results	Full match	Phenylpropanoids and polyketides	Phenylpropanoic acids	Not available	Phenylpropanoic acids	1.84143	0.880824	0.000681878	1	1.25697	2.745	up	1.13286e+07	1.40179e+07	2.0583e+07	2.03765e+07	1.90392e+07	1.62924e+07	1.00932e+07	1.02495e+07	7.11351e+06	9.11388e+06	8.02732e+06	1.05976e+07
Com_10972_neg	ST 28:2;O;S	--	C28 H46 O4 S	478.315	8.637	477.307	--	--	--	--	--	--	--	--	--	--	No results	Invalid mass	No results					0.291372	-1.77906	0.000694754	1	1.67207	-2.037	down	325135	147686	191767	376151	476603	184841	644048	652198	1.03965e+06	1.82188e+06	1.05708e+06	627095
Com_4987_neg	15-OxoEDE	--	C20 H34 O3	322.251	6.566	321.244	--	--	--	--	--	--	--	--	--	--	Full match	No results	No results	Lipids and lipid-like molecules	Fatty Acyls	Fatty acids and conjugates	Long-chain fatty acids	0.19324	-2.37153	0.000755286	1	1.87555	-4.373	down	373265	1.783e+06	274005	947305	534340	492668	3.85406e+06	4.03856e+06	3.35761e+06	2.83692e+06	3.47774e+06	5.22838e+06
Com_2079_neg	Indoxylsulfuric acid	--	C8 H7 N O4 S	213.009	5.592	212.002	--	--	HMDB0000682	--	Organic acids and derivatives	Organic sulfuric acids and derivatives	Arylsulfates	--	--	--	No results	No results	Full match	Organic acids and derivatives	Organic sulfuric acids and derivatives	Arylsulfates	Arylsulfates	3.47211	1.79581	0.000790887	1	1.8207	2.392	up	2.13517e+07	1.36946e+07	4.7543e+07	2.86518e+07	4.15499e+07	4.27961e+07	9.8808e+06	8.56301e+06	4.8246e+06	9.31607e+06	1.14497e+07	1.22966e+07
Com_201_neg	LPE 18:1	--	C23 H46 N O7 P	479.302	10.046	478.294	--	--	--	LMGP02050064	--	--	--	Glycerophospholipids [GP]	Glycerophosphoethanolamines [GP02]	Monoacylglycerophosphoethanolamines [GP0205]	No results	Full match	Full match	Lipids and lipid-like molecules	Glycerophospholipids	Glycerophosphoethanolamines	1-acyl-sn-glycero-3-phosphoethanolamines	0.63621	-0.652426	0.000815381	1	1.5184	-2.952	down	7.23406e+07	8.07614e+07	1.04628e+08	1.07679e+08	1.17831e+08	8.8264e+07	1.43531e+08	1.34839e+08	1.40041e+08	1.86915e+08	1.53921e+08	1.39049e+08
Com_1427_neg	3-[4-methyl-1-(2-methylpropanoyl)-3-oxocyclohexyl]butanoic acid	--	C15 H24 O4	268.168	6.47	267.161	--	--	--	--	--	--	--	--	--	--	Full match	No results	No results					0.43496	-1.20104	0.000947504	1	1.68556	-3.135	down	5.45379e+06	1.19264e+07	6.07757e+06	8.14081e+06	4.75719e+06	4.69316e+06	1.96405e+07	1.56979e+07	1.47548e+07	1.38438e+07	1.19747e+07	1.84622e+07
Com_1878_neg	2-Methylbutyl beta-D-glucopyranoside	--	C11 H22 O6	148.074	5.169	295.14	--	--	--	--	--	--	--	--	--	--	Invalid mass	No results	No match					0.355481	-1.49215	0.00101464	1	1.74207	-2.455	down	5.45459e+06	8.09296e+06	1.07477e+07	1.36105e+07	4.31136e+06	5.35336e+06	1.60101e+07	3.01498e+07	1.47335e+07	2.1537e+07	1.8816e+07	3.25733e+07
Com_9816_neg	6α-Prostaglandin I1	--	C20 H34 O5	336.231	7.421	335.223	--	--	--	--	--	--	--	--	--	--	Invalid mass	No results	No match	Lipids and lipid-like molecules	Fatty Acyls	Eicosanoids	Prostaglandins and related compounds	0.579537	-0.787028	0.00110406	1	1.69432	-3.9	down	2.7009e+06	3.44015e+06	1.86806e+06	2.95112e+06	2.50253e+06	3.46106e+06	4.22487e+06	5.21936e+06	4.72552e+06	4.65504e+06	4.95394e+06	5.4236e+06
Com_2074_neg	Prostaglandin A2	Prostaglandin A2; PGA2; Medullin	C20 H30 O4	334.215	6.783	333.208	cpd:C05953	map00590 Arachidonic acid metabolism;map01100 Metabolic pathways;map04726 Serotonergic synapse	HMDB0002752	LMFA03010035	Lipids and lipid-like molecules	Fatty Acyls	Eicosanoids	Fatty Acyls [FA]	Eicosanoids [FA03]	Prostaglandins [FA0301]	Full match	No results	Full match	Lipids and lipid-like molecules	Fatty Acyls	Eicosanoids	Prostaglandins and related compounds	0.379976	-1.39602	0.00110474	1	1.87085	-3.641	down	3.92334e+06	8.67161e+06	2.75444e+06	5.3067e+06	3.50065e+06	3.10486e+06	1.45912e+07	1.03031e+07	1.39526e+07	1.04001e+07	1.13311e+07	1.11676e+07
Com_1907_neg	2-(3,4-dimethoxyphenyl)ethanamine	--	C10 H15 N O2	181.11	6.661	180.103	--	--	HMDB0041806	--	Benzenoids	Benzene and substituted derivatives	Methoxybenzenes	--	--	--	No results	No results	Full match					2.42239	1.27643	0.00118422	0.944444	1.68107	2.236	up	5.76657e+06	3.9062e+06	8.7693e+06	9.51356e+06	5.33203e+06	7.32037e+06	2.42221e+06	2.2073e+06	2.28709e+06	2.0538e+06	2.35322e+06	5.44003e+06
Com_4696_neg	Corey Lactone Diol	--	C8 H12 O4	172.074	6.418	343.14	--	--	--	--	--	--	--	--	--	--	No results	No results	Full match	Organoheterocyclic compounds	Lactones	Gamma butyrolactones	Gamma butyrolactones	0.508652	-0.975249	0.00122707	0.944444	1.63233	-2.51	down	1.63688e+06	3.36938e+06	1.57166e+06	2.25206e+06	1.61186e+06	2.15816e+06	4.85248e+06	4.56687e+06	3.28845e+06	3.80439e+06	2.98128e+06	5.27789e+06
Com_169_neg	Allantoin	Allantoin; 5-Ureidohydantoin; Glyoxyldiureide	C4 H6 N4 O3	158.043	1.402	157.036	cpd:C01551	--	HMDB0000462	--	Organoheterocyclic compounds	Azoles	Imidazoles	--	--	--	No results	Full match	Full match	Organoheterocyclic compounds	Azoles	Imidazoles	Imidazoles	0.49859	-1.00407	0.00131201	1	1.76649	-2.488	down	4.75833e+07	9.57365e+07	8.31638e+07	1.17045e+08	8.81834e+07	7.41839e+07	1.62425e+08	2.47484e+08	1.57037e+08	1.6239e+08	1.18525e+08	1.66792e+08
Com_8_neg	Phenylacetylglycine	Phenylacetylglycine	C10 H11 N O3	193.073	5.64	192.066	cpd:C05598	map00360 Phenylalanine metabolism	HMDB0000821	--	Organic acids and derivatives	Carboxylic acids and derivatives	Amino acids, peptides, and analogues	--	--	--	Full match	Full match	Full match	Organic acids and derivatives	Carboxylic acids and derivatives	Amino acids, peptides, and analogues	N-acyl-alpha amino acids	2.95279	1.56208	0.00132214	1	1.80242	3.607	up	1.73509e+09	1.86807e+09	1.5675e+09	2.09637e+09	2.61766e+09	2.56532e+09	1.20448e+09	7.70565e+08	2.91186e+08	7.19476e+08	7.81189e+08	4.49453e+08
Com_11381_neg	Anacardic acid	6-Pentadecylsalicylic acid; Anacardic acid	C22 H36 O3	348.267	8.62	347.26	cpd:C10759	--	HMDB0033896	LMPK15040001	Benzenoids	Benzene and substituted derivatives	Benzoic acids and derivatives	Polyketides [PK]	Phenolic lipids [PK15]	Anacardic acids and derivatives [PK1504]	Full match	No results	No results	Benzenoids	Benzene and substituted derivatives	Benzoic acids and derivatives	Salicylic acids	0.209372	-2.25586	0.00142537	1	1.72627	-3.965	down	216027	736991	104892	113319	101039	193379	1.30634e+06	1.32242e+06	1.27092e+06	942500	836346	1.32167e+06
Com_39_neg	Azelaic acid	Azelaic acid; Nonanedioic acid; 1,7-Heptanedicarboxylic acid	C9 H16 O4	188.104	6.038	187.097	cpd:C08261	--	HMDB0000784	LMFA01170054	Lipids and lipid-like molecules	Fatty Acyls	Fatty acids and conjugates	Fatty Acyls [FA]	Fatty Acids and Conjugates [FA01]	Dicarboxylic acids [FA0117]	Full match	Full match	Full match	Lipids and lipid-like molecules	Fatty Acyls	Fatty acids and conjugates	Medium-chain fatty acids	0.654358	-0.611848	0.00153465	0.972222	1.51419	-2.674	down	3.57012e+08	5.47858e+08	3.91e+08	4.99321e+08	3.31553e+08	4.16979e+08	7.18145e+08	7.12454e+08	5.39796e+08	6.49043e+08	5.50998e+08	7.16921e+08
Com_2094_neg	SM 8:1;2O/26:1	--	C39 H77 N2 O6 P	746.56	11.806	745.553	--	--	--	--	--	--	--	--	--	--	No results	Invalid mass	No results					45.6743	5.51331	0.00173437	1	1.78306	1.773	up	1.83384e+07	1.82477e+07	2.27753e+07	8.48801e+06	2.30376e+06	845277	309606	245604	259347	240010	250455	249428
Com_15030_neg	SM 34:1;3O	--	C39 H79 N2 O7 P	764.57	10.771	763.563	--	--	--	--	--	--	--	--	--	--	No results	Invalid mass	No results					4.61613	2.20668	0.00175007	1	1.8979	2.374	up	1.87409e+06	1.83811e+06	1.73999e+06	749848	1.16692e+06	453757	306772	295775	259661	269652	301915	260878
Com_6514_neg	19(R)-Hydroxy prostaglandin F2α	--	C20 H34 O6	352.226	6.634	351.219	--	--	--	--	--	--	--	--	--	--	Invalid mass	No results	No match	Lipids and lipid-like molecules	Fatty Acyls	Eicosanoids	Prostaglandins and related compounds	0.660477	-0.598419	0.00183252	0.972222	1.49244	-2.292	down	2.04285e+06	2.38193e+06	1.98163e+06	2.51151e+06	2.58178e+06	3.00143e+06	2.74958e+06	4.77257e+06	3.44809e+06	3.45196e+06	3.60613e+06	3.92722e+06
Com_13631_neg	SM 8:1;2O/24:1	--	C37 H73 N2 O6 P	718.529	8.632	717.522	--	--	--	--	--	--	--	--	--	--	No results	Invalid mass	No results					0.23481	-2.09043	0.00202401	1	1.60477	-1.508	down	505621	423534	476676	452166	1.75261e+06	1.58635e+06	8.67718e+06	4.01048e+06	1.82934e+06	2.03437e+06	2.41765e+06	3.16357e+06
Com_11293_neg	13,14-Dihydro prostaglandin E1	--	C20 H36 O5	356.257	7.863	355.249	--	--	--	--	--	--	--	--	--	--	Full match	No results	No results	Lipids and lipid-like molecules	Fatty Acyls	Eicosanoids	Prostaglandins and related compounds	0.506769	-0.980601	0.00205422	0.888889	1.71837	-2.029	down	906082	1.8762e+06	844368	958226	868306	919957	1.47642e+06	1.87233e+06	2.97103e+06	1.85258e+06	1.69611e+06	2.70757e+06
Com_3284_neg	PC 18:0_22:5	--	C48 H86 N O8 P	881.617	9.854	880.61	--	--	--	LMGP01010818	--	--	--	Glycerophospholipids [GP]	Glycerophosphocholines [GP01]	Diacylglycerophosphocholines [GP0101]	No results	Invalid mass	No results					3.78796	1.92142	0.00207287	0.972222	1.35959	2.457	up	7.06952e+06	2.13489e+07	1.69197e+07	2.39112e+07	2.40609e+07	1.32215e+07	1.07638e+07	6.27562e+06	3.7849e+06	2.66593e+06	1.54641e+06	3.08716e+06
Com_4439_neg	1a,1b-Dihomo prostaglandin E1	--	C22 H38 O5	364.262	7.781	363.255	--	--	--	--	--	--	--	--	--	--	Invalid mass	No results	No results	Lipids and lipid-like molecules	Fatty Acyls	Eicosanoids	Prostaglandins and related compounds	0.322278	-1.63362	0.00224033	0.944444	1.6392	-2.152	down	2.13243e+06	1.26742e+06	868262	1.59881e+06	605115	1.0388e+06	2.11081e+06	1.70831e+06	4.48885e+06	5.02427e+06	4.12582e+06	5.84741e+06
Com_7217_neg	20-Hydroxy-(5Z,8Z,11Z,14Z)-eicosatetraenoic acid	20-HETE; (5Z,8Z,11Z,14Z)-20-Hydroxyicosa-5,8,11,14-tetraenoic acid; 20-Hydroxyeicosatetraenoic acid; 20-Hydroxyicosatetraenoic acid; 20-Hydroxy arachidonic acid	C20 H32 O3	320.235	7.875	319.228	cpd:C14748	map00590 Arachidonic acid metabolism;map01100 Metabolic pathways;map04270 Vascular smooth muscle contraction	HMDB0005998	--	Lipids and lipid-like molecules	Fatty Acyls	Fatty acids and conjugates	--	--	--	Full match	No results	Full match	Lipids and lipid-like molecules	Fatty Acyls	Fatty acids and conjugates	Long-chain fatty acids	0.278413	-1.8447	0.00225711	1	1.83413	-3.362	down	475369	1.23725e+06	527025	1.0764e+06	212969	358857	1.94297e+06	2.20078e+06	2.49697e+06	1.66646e+06	3.33631e+06	2.32091e+06
Com_4719_neg	(+/-)8(9)-DiHET	--	C20 H34 O4	338.246	6.124	337.239	--	--	--	--	--	--	--	--	--	--	Full match	No results	No results	Lipids and lipid-like molecules	Fatty Acyls	Eicosanoids	Hydroxyeicosatrienoic acids	0.257987	-1.95463	0.00248	0.972222	1.73718	-2.863	down	558478	2.18069e+06	568026	974686	226898	708115	1.98335e+06	3.75579e+06	3.45956e+06	2.69011e+06	3.31144e+06	5.0213e+06
Com_14630_neg	Sodium cholate	--	C24 H39 Na O5	430.271	9.037	429.264	--	--	--	--	--	--	--	--	--	--	No results	No results	Full match	Lipids and lipid-like molecules	Steroids and steroid derivatives	Bile acids, alcohols and derivatives	Trihydroxy bile acids, alcohols and derivatives	0.243076	-2.04052	0.00257607	1	1.86283	-2.005	down	115696	128184	87618.3	101165	120835	98535.4	270328	305329	163665	526601	775877	640635
Com_3397_neg	DL-α-Methoxyphenylacetic acid	--	C9 H10 O3	166.063	5.495	165.055	--	--	--	--	--	--	--	--	--	--	Full match	No results	Full match	Benzenoids	Benzene and substituted derivatives	Benzylethers	Benzylethers	0.512707	-0.963794	0.00268429	1	1.69639	-2.462	down	5.7508e+06	6.66701e+06	4.03503e+06	3.60013e+06	2.97323e+06	6.61533e+06	7.97872e+06	7.38066e+06	1.08264e+07	1.25137e+07	7.84115e+06	1.12731e+07
Com_4346_neg	LPE 17:1	--	C22 H44 N O7 P	465.285	9.589	464.278	--	--	--	LMGP02050008	--	--	--	Glycerophospholipids [GP]	Glycerophosphoethanolamines [GP02]	Monoacylglycerophosphoethanolamines [GP0205]	No results	Full match	No results	Lipids and lipid-like molecules	Glycerophospholipids	Glycerophosphoethanolamines	1-acyl-sn-glycero-3-phosphoethanolamines	0.505434	-0.984405	0.00289375	0.972222	1.67643	-2.141	down	1.74946e+06	1.75851e+06	2.852e+06	3.01699e+06	3.53517e+06	3.01052e+06	4.77728e+06	3.44032e+06	3.79482e+06	7.48484e+06	6.3725e+06	5.63314e+06
Com_10498_neg	LNAPE 20:4/N-20:0	--	C45 H82 N O8 P	795.582	11.47	794.575	--	--	--	--	--	--	--	--	--	--	No results	Invalid mass	No results					14.1809	3.82588	0.00299402	0.972222	1.6111	1.663	up	2.48302e+06	1.96206e+06	634838	4.29316e+06	4.87438e+06	187363	546313	105075	94427.9	96962.4	92895.2	82229.8
Com_27_neg	(±)9-HpODE	--	C18 H32 O4	312.23	8.551	311.223	--	--	--	--	--	--	--	--	--	--	Full match	No results	Full match					1.83782	0.877994	0.00321326	0.972222	1.29323	2.247	up	7.12851e+08	4.63688e+08	8.8208e+08	7.02826e+08	4.5789e+08	6.71848e+08	2.04393e+08	3.46029e+08	4.62329e+08	3.98241e+08	3.06782e+08	3.99512e+08
Com_5286_neg	2-Methoxyestradiol	--	C19 H26 O3	302.189	7.042	301.181	--	--	HMDB0000405	--	Lipids and lipid-like molecules	Steroids and steroid derivatives	Estrane steroids	--	--	--	Full match	No results	Full match	Lipids and lipid-like molecules	Steroids and steroid derivatives	Estrane steroids	Estrogens and derivatives	0.324289	-1.62465	0.00338543	0.972222	1.64921	-2.219	down	514790	2.81284e+06	424702	677506	925797	675382	4.27236e+06	3.70839e+06	3.50212e+06	2.82737e+06	1.42607e+06	2.86135e+06
Com_306_neg	4-Oxoproline	4-Oxoproline; 4-Oxo-L-proline	C5 H7 N O3	129.042	2.55	128.034	cpd:C01877	map00330 Arginine and proline metabolism	HMDB0304793	--	Organic acids and derivatives	Carboxylic acids and derivatives	Amino acids, peptides, and analogues	--	--	--	Invalid mass	Invalid mass	No results	Organic acids and derivatives	Carboxylic acids and derivatives	Amino acids, peptides, and analogues	Proline and derivatives	0.631534	-0.663069	0.00341327	0.916667	1.58703	-2.038	down	2.10557e+08	3.02345e+08	1.85507e+08	1.60691e+08	1.81873e+08	1.84804e+08	3.89401e+08	3.39537e+08	2.79694e+08	2.65162e+08	4.08743e+08	2.58417e+08
Com_101_neg	alpha-Ketoglutaric acid	2-Oxoglutarate; Oxoglutaric acid; 2-Ketoglutaric acid; alpha-Ketoglutaric acid	C5 H6 O5	146.021	1.487	191.019	cpd:C00026	map00020 Citrate cycle (TCA cycle);map00040 Pentose and glucuronate interconversions;map00053 Ascorbate and aldarate metabolism;map00220 Arginine biosynthesis;map00250 Alanine, aspartate and glutamate metabolism;map00300 Lysine biosynthesis;map00340 Histidine metabolism;map00430 Taurine and hypotaurine metabolism;map00471 D-Glutamine and D-glutamate metabolism;map00630 Glyoxylate and dicarboxylat…	HMDB0000208	--	Organic acids and derivatives	Keto acids and derivatives	Gamma-keto acids and derivatives	--	--	--	No results	No results	Full match	Organic acids and derivatives	Keto acids and derivatives	Gamma-keto acids and derivatives	Gamma-keto acids and derivatives	0.517941	-0.949141	0.00346346	0.972222	1.19307	-1.772	down	7.16941e+07	1.1701e+08	9.6266e+07	9.36661e+07	1.4522e+08	1.04581e+08	1.47151e+08	1.96319e+08	2.01466e+08	1.85452e+08	1.39583e+08	3.43366e+08
Com_2492_neg	L-Leucyl-L-Alanine	--	C9 H18 N2 O3	202.131	4.862	201.124	--	--	HMDB0304783	--	Organic acids and derivatives	Carboxylic acids and derivatives	Amino acids, peptides, and analogues	--	--	--	No results	No results	Full match	Organic acids and derivatives	Carboxylic acids and derivatives	Amino acids, peptides, and analogues	Peptides	0.205595	-2.28212	0.00347926	0.972222	1.61177	-2.008	down	321453	2.57766e+06	336543	1.47974e+06	1.55266e+06	1.24533e+06	5.09854e+06	1.18746e+07	5.86307e+06	6.77609e+06	5.15426e+06	1.77806e+06
Com_362_neg	N-Tigloylglycine	--	C7 H11 N O3	157.073	5.393	156.066	--	--	HMDB0000959	--	Organic acids and derivatives	Carboxylic acids and derivatives	Amino acids, peptides, and analogues	--	--	--	Full match	No results	No results	Organic acids and derivatives	Carboxylic acids and derivatives	Amino acids, peptides, and analogues	N-acyl-alpha amino acids	2.52407	1.33575	0.00348826	0.972222	1.51401	1.65	up	2.34495e+07	5.39249e+07	3.44357e+07	3.11691e+07	8.26157e+07	3.51133e+07	1.17332e+07	2.12167e+07	1.43491e+07	1.59333e+07	1.25746e+07	2.74821e+07
Com_1941_neg	Aldosterone	Aldosterone; 11beta,21-Dihydroxy-3,20-dioxo-4-pregnen-18-al	C21 H28 O5	360.198	6.024	359.19	cpd:C01780	map00140 Steroid hormone biosynthesis;map01100 Metabolic pathways;map04925 Aldosterone synthesis and secretion;map04960 Aldosterone-regulated sodium reabsorption	HMDB0000037	LMST02030026	Lipids and lipid-like molecules	Steroids and steroid derivatives	Hydroxysteroids	Sterol Lipids [ST]	Steroids [ST02]	C21 steroids (gluco/mineralocorticoids, progestogins) and derivatives [ST0203]	Invalid mass	No results	No results	Lipids and lipid-like molecules	Steroids and steroid derivatives	Hydroxysteroids	21-hydroxysteroids	0.281603	-1.82827	0.00360761	1	1.63037	-3.94	down	2.5642e+06	6.93983e+06	1.00367e+06	3.75389e+06	3.87983e+06	1.33998e+06	1.19512e+07	1.08531e+07	1.01762e+07	8.8469e+06	1.46473e+07	1.27057e+07
Com_11319_neg	L-arginine	L-Arginine; (S)-2-Amino-5-guanidinovaleric acid; L-Arg	C6 H14 N4 O2	174.112	5.258	211.06	cpd:C00062	map00220 Arginine biosynthesis;map00261 Monobactam biosynthesis;map00330 Arginine and proline metabolism;map00472 D-Arginine and D-ornithine metabolism;map00970 Aminoacyl-tRNA biosynthesis;map01100 Metabolic pathways;map01230 Biosynthesis of amino acids;map02010 ABC transporters;map04974 Protein digestion and absorption;map05014 Amyotrophic lateral sclerosis (ALS);map05132 Salmonella infection;ma…	HMDB0000517	--	Organic acids and derivatives	Carboxylic acids and derivatives	Amino acids, peptides, and analogues	--	--	--	No results	No results	Full match	Organic acids and derivatives	Carboxylic acids and derivatives	Amino acids, peptides, and analogues	L-alpha-amino acids	0.399071	-1.32528	0.00382832	0.944444	1.62326	-1.828	down	434780	850353	740829	725606	403196	1.35256e+06	2.07255e+06	2.0754e+06	3.28522e+06	1.26972e+06	1.55199e+06	1.03966e+06
Com_1476_neg	23-Norcholic acid	--	C23 H38 O5	394.273	7.134	393.265	--	--	--	--	--	--	--	--	--	--	No results	No results	Full match					0.381729	-1.38938	0.00404167	1	1.59157	-2.67	down	1.43769e+06	3.08437e+06	6.57604e+06	5.38141e+06	3.0899e+06	2.14119e+06	7.80335e+06	8.03507e+06	6.6615e+06	1.09004e+07	1.31098e+07	1.03643e+07
Com_1555_neg	LPC 14:0	1-Acyl-sn-glycero-3-phosphocholine; 1-Acyl-sn-glycerol-3-phosphocholine; alpha-Acylglycerophosphocholine; 2-Lysolecithin; 2-Lysophosphatidylcholine; 1-Acylglycerophosphocholine	C22 H46 N O7 P	513.307	8.901	512.3	cpd:C04230	map00564 Glycerophospholipid metabolism;map05231 Choline metabolism in cancer	--	LMGP01050073	--	--	--	Glycerophospholipids [GP]	Glycerophosphocholines [GP01]	Monoacylglycerophosphocholines [GP0105]	No results	Invalid mass	No results	Lipids and lipid-like molecules	Glycerophospholipids	Glycerophosphocholines	Phosphocholines	0.372639	-1.42415	0.00423271	0.972222	1.74291	-2.067	down	3.99007e+06	1.3708e+06	2.45467e+06	4.09109e+06	6.44099e+06	4.35582e+06	8.9649e+06	8.83576e+06	5.13832e+06	1.7189e+07	9.41453e+06	1.13836e+07
Com_2291_neg	5-Phenyl-N-(4-(trifluoromethyl)phenyl)oxazol-2-amine	--	C16 H11 F3 N2 O	304.08	5.029	303.073	--	--	--	--	--	--	--	--	--	--	Invalid mass	No results	No results	Organoheterocyclic compounds	Azoles	Oxazoles	Phenyl-1,3-oxazoles	5.30624	2.40769	0.00474772	0.916667	1.51474	2.04	up	4.7311e+06	1.15226e+06	1.21974e+07	6.67964e+06	7.20721e+06	9.99276e+06	790701	1.05626e+06	1.42863e+06	762818	1.41075e+06	2.45857e+06
Com_1456_neg	trans-10-Heptadecenoic Acid	--	C17 H32 O2	268.24	8.462	267.233	--	--	HMDB0244268	--	Lipids and lipid-like molecules	Fatty Acyls	Fatty acids and conjugates	--	--	--	Full match	No results	No results	Lipids and lipid-like molecules	Fatty Acyls	Fatty acids and conjugates	Long-chain fatty acids	0.625238	-0.677523	0.00509775	0.916667	1.50928	-2.184	down	9.68964e+06	9.12039e+06	9.58854e+06	9.39015e+06	8.38664e+06	7.45854e+06	9.24796e+06	1.34322e+07	1.86747e+07	1.33403e+07	1.36677e+07	1.74188e+07
Com_2520_neg	4-Pyridoxic acid	4-Pyridoxate; 4-Pyridoxic acid	C8 H9 N O4	183.053	5.716	182.045	cpd:C00847	map00750 Vitamin B6 metabolism;map01100 Metabolic pathways	HMDB0000017	--	Organoheterocyclic compounds	Pyridines and derivatives	Pyridinecarboxylic acids and derivatives	--	--	--	No results	No results	Full match	Organoheterocyclic compounds	Pyridines and derivatives	Pyridinecarboxylic acids and derivatives	Pyridinecarboxylic acids	1.54554	0.628116	0.00581498	0.916667	1.02213	2.02	up	3.43733e+06	5.02106e+06	6.70237e+06	6.2028e+06	5.41748e+06	4.81611e+06	4.37466e+06	3.1505e+06	2.81916e+06	2.79429e+06	3.49366e+06	3.81175e+06
Com_14501_neg	LPE 19:1	--	C24 H48 N O7 P	493.318	10.495	492.31	--	--	--	LMGP02050019	--	--	--	Glycerophospholipids [GP]	Glycerophosphoethanolamines [GP02]	Monoacylglycerophosphoethanolamines [GP0205]	No results	Full match	Full match	Lipids and lipid-like molecules	Glycerophospholipids	Glycerophosphoethanolamines	1-acyl-sn-glycero-3-phosphoethanolamines	0.402724	-1.31214	0.00610798	0.944444	1.5316	-1.811	down	160931	145390	242637	329899	456528	314173	449072	475003	344413	1.04272e+06	958446	826350
Com_831_neg	Butylparaben	--	C11 H14 O3	194.094	6.121	193.087	--	--	HMDB0032575	--	Benzenoids	Benzene and substituted derivatives	Benzoic acids and derivatives	--	--	--	Full match	No results	No results	Benzenoids	Benzene and substituted derivatives	Benzoic acids and derivatives	p-Hydroxybenzoic acid alkyl esters	1.8994	0.925545	0.00640739	1	1.44171	1.72	up	1.09152e+07	1.18958e+07	2.24198e+07	1.16512e+07	1.01593e+07	2.10494e+07	5.33047e+06	8.28134e+06	7.71193e+06	8.38038e+06	6.89215e+06	9.78186e+06
Com_5471_neg	Undecanedioic acid	--	C11 H20 O4	216.136	5.87	215.128	--	--	HMDB0000888	LMFA01170007	Lipids and lipid-like molecules	Fatty Acyls	Fatty acids and conjugates	Fatty Acyls [FA]	Fatty Acids and Conjugates [FA01]	Dicarboxylic acids [FA0117]	No results	No results	Full match	Lipids and lipid-like molecules	Fatty Acyls	Fatty acids and conjugates	Medium-chain fatty acids	0.567383	-0.817604	0.00686542	0.888889	1.66634	-2.021	down	3.19143e+06	5.92362e+06	2.83649e+06	3.43714e+06	2.73404e+06	1.99724e+06	5.71049e+06	6.27062e+06	5.34159e+06	4.66706e+06	5.41861e+06	8.05258e+06
Com_389_neg	N-Isobutyrylglycine	--	C6 H11 N O3	145.073	5.017	144.066	--	--	HMDB0000730	--	Organic acids and derivatives	Carboxylic acids and derivatives	Amino acids, peptides, and analogues	--	--	--	No results	Invalid mass	No results	Organic acids and derivatives	Carboxylic acids and derivatives	Amino acids, peptides, and analogues	N-acyl-alpha amino acids	1.75856	0.814393	0.00726728	0.944444	1.11956	1.907	up	3.31186e+07	5.6988e+07	8.13892e+07	5.21991e+07	7.39177e+07	4.98411e+07	3.4322e+07	3.18169e+07	2.91722e+07	3.1898e+07	2.60845e+07	4.42853e+07
Com_3347_neg	Isoproterenol	Isoproterenol; Isoprenaline	C11 H17 N O3	211.121	6.267	210.113	cpd:C07056	map04261 Adrenergic signaling in cardiomyocytes	HMDB0015197	--	Benzenoids	Phenols	Benzenediols	--	--	--	No results	No results	Full match	Benzenoids	Phenols	Benzenediols	Catechols	1.83356	0.874648	0.00731869	0.972222	1.08886	1.776	up	1.8709e+06	2.52178e+06	4.39074e+06	2.34991e+06	2.27551e+06	2.8233e+06	759573	1.56438e+06	1.6787e+06	1.47906e+06	1.33178e+06	2.0393e+06
Com_12990_neg	PE O-16:1_20:4	--	C41 H74 N O7 P	723.522	11.669	722.515	--	--	--	--	--	--	--	--	--	--	No results	Full match	No results					11.2975	3.49794	0.00822859	0.972222	1.65088	1.584	up	952631	1.25614e+06	1.75889e+06	347297	362769	73232.5	77741.9	71867.6	68997.3	71875	69655.8	60393
Com_12914_neg	PC 15:0_16:0	--	C39 H78 N O8 P	765.554	11.288	764.547	--	--	--	LMGP01010562	--	--	--	Glycerophospholipids [GP]	Glycerophosphocholines [GP01]	Diacylglycerophosphocholines [GP0101]	No results	Invalid mass	No results					5.07679	2.34392	0.00846157	0.944444	1.47578	1.457	up	2.06383e+06	2.32733e+06	742832	905001	307218	364116	205007	377101	223453	173121	171113	171970
Com_7183_neg	LPC O-14:0	--	C22 H48 N O6 P	499.329	9.531	498.321	--	--	--	LMGP01060007	--	--	--	Glycerophospholipids [GP]	Glycerophosphocholines [GP01]	Monoalkylglycerophosphocholines [GP0106]	No results	Invalid mass	No results					0.576428	-0.794787	0.00851702	0.888889	1.3236	-1.928	down	1.25658e+06	1.02988e+06	584451	826481	1.29844e+06	786294	1.72553e+06	1.98959e+06	1.09019e+06	2.16281e+06	1.19246e+06	1.87038e+06
Com_3438_neg	(+/-)11-HETE	--	C20 H32 O3	320.235	6.63	319.228	--	--	--	--	--	--	--	--	--	--	Full match	No results	Full match	Lipids and lipid-like molecules	Fatty Acyls	Eicosanoids	Hydroxyeicosatetraenoic acids	0.480546	-1.05725	0.00859612	0.972222	1.64559	-2.556	down	2.56303e+06	4.61515e+06	1.83126e+06	5.45837e+06	2.22718e+06	1.55863e+06	7.39379e+06	6.32822e+06	6.46076e+06	4.87356e+06	6.8939e+06	6.03496e+06
Com_164_neg	LPC 22:5	1-Acyl-sn-glycero-3-phosphocholine; 1-Acyl-sn-glycerol-3-phosphocholine; alpha-Acylglycerophosphocholine; 2-Lysolecithin; 2-Lysophosphatidylcholine; 1-Acylglycerophosphocholine	C30 H52 N O7 P	615.355	9.743	614.347	cpd:C04230	map00564 Glycerophospholipid metabolism;map05231 Choline metabolism in cancer	--	LMGP01050143	--	--	--	Glycerophospholipids [GP]	Glycerophosphocholines [GP01]	Monoacylglycerophosphocholines [GP0105]	No results	Invalid mass	No results	Lipids and lipid-like molecules	Glycerophospholipids	Glycerophosphocholines	Phosphocholines	0.639243	-0.645564	0.00874294	0.916667	1.55392	-1.888	down	1.2562e+08	9.15245e+07	8.0667e+07	1.14035e+08	1.01336e+08	7.14827e+07	1.45344e+08	2.03295e+08	1.64997e+08	9.60124e+07	1.37798e+08	1.67176e+08
Com_8395_neg	Vitamin B2	Riboflavin; Lactoflavin; 7,8-Dimethyl-10-ribitylisoalloxazine; Vitamin B2	C17 H20 N4 O6	376.137	5.733	375.13	cpd:C00255	map00740 Riboflavin metabolism;map01100 Metabolic pathways;map04977 Vitamin digestion and absorption	HMDB0000244	--	Organoheterocyclic compounds	Pteridines and derivatives	Alloxazines and isoalloxazines	--	--	--	No results	No results	Full match	Organoheterocyclic compounds	Pteridines and derivatives	Alloxazines and isoalloxazines	Flavins	0.392484	-1.34929	0.0103367	0.888889	1.66236	-1.888	down	332564	1.86821e+06	644575	879233	280910	346353	1.31124e+06	2.30371e+06	1.393e+06	1.47028e+06	1.83495e+06	2.77477e+06
Com_486_neg	Uridine	Uridine	C9 H12 N2 O6	244.07	1.444	243.062	cpd:C00299	map00240 Pyrimidine metabolism;map01100 Metabolic pathways	HMDB0000296	--	Nucleosides, nucleotides, and analogues	Pyrimidine nucleosides	-	--	--	--	Full match	Full match	Full match	Nucleosides, nucleotides, and analogues	Pyrimidine nucleosides	Not available	Pyrimidine nucleosides	0.643468	-0.636059	0.0103401	0.944444	1.56887	-2.218	down	1.57813e+07	3.63618e+07	1.86764e+07	2.87369e+07	2.05217e+07	2.27128e+07	4.22158e+07	3.97597e+07	3.70518e+07	3.41428e+07	3.19374e+07	3.68005e+07
Com_2922_neg	N'1-(2-chlorobenzoyl)-2-[(2-methyl-1H-indol-3-yl)thio]ethanohydrazide	--	C18 H16 Cl N3 O2 S	411.024	4.733	410.017	--	--	--	--	--	--	--	--	--	--	Invalid mass	No results	No results					0.630167	-0.666193	0.010349	0.944444	1.41858	-1.644	down	3.64805e+06	5.34538e+06	4.23157e+06	4.53498e+06	5.51495e+06	4.6034e+06	5.15327e+06	1.14695e+07	6.92317e+06	6.82523e+06	8.04673e+06	5.8217e+06
Com_2950_neg	15(R),19(R)-Hydroxy prostaglandin F1α	--	C20 H36 O6	354.241	6.975	353.234	--	--	--	--	--	--	--	--	--	--	Invalid mass	No results	No match	Lipids and lipid-like molecules	Fatty Acyls	Eicosanoids	Prostaglandins and related compounds	0.559895	-0.836773	0.0107049	0.972222	1.37803	-1.579	down	3.63123e+06	4.36853e+06	4.02283e+06	4.62286e+06	3.19741e+06	3.79006e+06	4.45743e+06	7.5027e+06	6.01309e+06	6.62363e+06	1.21797e+07	5.43307e+06
Com_6125_neg	Hydrocortisone acetate	Cortisol 21-acetate; Hydrocortisone acetate; Cortell	C23 H32 O6	404.218	8.17	403.211	cpd:C02821	--	HMDB0000063	--	Lipids and lipid-like molecules	Steroids and steroid derivatives	Hydroxysteroids	--	--	--	No results	No results	Full match	Lipids and lipid-like molecules	Steroids and steroid derivatives	Pregnane steroids	Gluco/mineralocorticoids, progestogins and derivatives	2.65796	1.41032	0.011493	0.861111	1.34207	2.207	up	1.95144e+06	430315	1.88833e+06	1.39189e+06	1.54966e+06	1.9111e+06	221247	607871	693006	659663	537055	713392
Com_9038_neg	Nicotinate ribonucleoside	--	C11 H13 N O6	255.074	5.844	254.067	--	--	HMDB0006809	--	Organic oxygen compounds	Organooxygen compounds	Carbohydrates and carbohydrate conjugates	--	--	--	No results	No results	Full match	Organic oxygen compounds	Organooxygen compounds	Carbohydrates and carbohydrate conjugates	Glycosylamines	4.84887	2.27765	0.0116874	0.916667	1.21233	1.658	up	1.27075e+06	261282	1.25423e+06	1.78416e+06	3.65524e+06	2.96231e+06	664191	260760	203782	685740	269541	223318
Com_4619_neg	19(R)-hydroxy Prostaglandin A2	--	C20 H30 O5	332.199	7.29	331.192	--	--	--	--	--	--	--	--	--	--	Invalid mass	No results	No results	Lipids and lipid-like molecules	Fatty Acyls	Eicosanoids	Prostaglandins and related compounds	0.527054	-0.923978	0.0130502	0.944444	1.3592	-1.951	down	1.83473e+06	798027	1.54786e+06	1.68712e+06	2.15426e+06	3.16414e+06	3.7692e+06	4.06697e+06	4.261e+06	2.30132e+06	2.43923e+06	4.38616e+06
Com_12258_neg	PC 16:0_18:0	--	C42 H84 N O8 P	807.601	8.084	806.594	--	--	--	LMGP01010742	--	--	--	Glycerophospholipids [GP]	Glycerophosphocholines [GP01]	Diacylglycerophosphocholines [GP0101]	No results	Invalid mass	No results					8.54207	3.09458	0.0131996	0.944444	1.58322	1.685	up	68551.9	137962	758356	1.19395e+06	510314	891707	83796	74767	67252.5	66157.3	63161.4	61725.5
Com_14921_neg	Pyridoxine O-Glucoside	--	C14 H21 N O8	331.127	5.45	330.12	--	--	--	--	--	--	--	--	--	--	No results	No results	Full match	Organoheterocyclic compounds	Pyridines and derivatives	Pyridoxines	Pyridoxines	0.564146	-0.825861	0.0134502	0.972222	1.2767	-1.566	down	218574	208218	243988	261492	190662	202738	658322	312110	252711	348162	298218	480355
Com_2864_neg	13,14-Dihydro-15-keto Prostaglandin E1	--	C20 H34 O5	354.241	6.183	353.234	--	--	--	--	--	--	--	--	--	--	Full match	No results	Full match	Lipids and lipid-like molecules	Fatty Acyls	Eicosanoids	Prostaglandins and related compounds	0.551854	-0.857643	0.0137689	0.888889	1.26775	-1.521	down	3.16867e+06	3.80157e+06	4.17875e+06	2.99362e+06	2.42755e+06	4.1445e+06	4.04115e+06	5.54018e+06	6.05481e+06	7.16281e+06	3.99612e+06	1.07414e+07
Com_5162_neg	Lactobionic acid	--	C12 H22 O12	358.113	4.732	357.106	--	--	HMDB0253945	--	Lipids and lipid-like molecules	Fatty Acyls	Fatty acyl glycosides	--	--	--	No results	No results	Full match	Lipids and lipid-like molecules	Fatty Acyls	Fatty acyl glycosides	Fatty acyl glycosides of mono- and disaccharides	0.570449	-0.80983	0.0139627	0.944444	1.40198	-1.461	down	1.16947e+06	1.99953e+06	1.24007e+06	1.71956e+06	1.98502e+06	1.67123e+06	1.76298e+06	5.00646e+06	2.40122e+06	2.60078e+06	3.06385e+06	2.31766e+06
Com_21_neg	4-Methylphenol	4-Cresol; p-Cresol; 4-Hydroxytoluene; 4-Methylphenol	C7 H8 O	108.057	5.6	107.049	cpd:C01468	map01100 Metabolic pathways;map04974 Protein digestion and absorption	HMDB0001858	--	Benzenoids	Phenols	Cresols	--	--	--	Invalid mass	No results	No results	Benzenoids	Phenols	Cresols	Para cresols	1.88387	0.9137	0.0140189	0.888889	1.1841	1.659	up	5.94339e+08	3.85847e+08	7.71354e+08	7.18876e+08	7.82157e+08	1.16957e+09	6.11177e+08	3.75843e+08	2.09595e+08	3.94558e+08	4.73111e+08	2.83087e+08
Com_5614_neg	2-Hydroxy-1-(4-methoxyphenyl)propyl hexopyranoside	--	C16 H24 O8	390.153	5.839	389.146	--	--	--	--	--	--	--	--	--	--	Invalid mass	No results	No results					0.31709	-1.65704	0.0142296	0.888889	1.30996	-1.456	down	768661	1.31749e+06	1.73186e+06	936555	1.84372e+06	637238	5.07023e+06	7.58224e+06	1.56801e+06	1.49723e+06	5.00357e+06	2.09725e+06
Com_603_neg	Dihydroroseoside	--	C19 H32 O8	388.21	5.893	387.203	--	--	HMDB0040614	--	Lipids and lipid-like molecules	Fatty Acyls	Fatty acyl glycosides	--	--	--	Full match	No results	No results	Lipids and lipid-like molecules	Fatty Acyls	Fatty acyl glycosides	Fatty acyl glycosides of mono- and disaccharides	2.08591	1.06068	0.0145995	0.916667	1.32076	1.493	up	4.6063e+07	1.22403e+07	2.39247e+07	3.28039e+07	1.96915e+07	2.96837e+07	9.19731e+06	1.14016e+07	1.02843e+07	9.72295e+06	1.13904e+07	2.68216e+07
Com_4718_neg	Isobutyryl carnitine	--	C11 H21 N O4	231.147	5.701	230.14	--	--	--	--	--	--	--	--	--	--	No results	No results	Full match	Lipids and lipid-like molecules	Fatty Acyls	Fatty acid esters	Acyl carnitines	0.478516	-1.06336	0.0148823	0.861111	1.46752	-1.263	down	482830	1.88656e+06	378995	574874	523721	609853	1.43053e+06	1.2446e+06	1.50958e+06	1.11769e+06	1.05901e+06	2.95245e+06
Com_2615_neg	PC 18:0_20:3	--	C46 H86 N O8 P	857.616	9.796	856.608	--	--	--	LMGP01012196	--	--	--	Glycerophospholipids [GP]	Glycerophosphocholines [GP01]	Diacylglycerophosphocholines [GP0101]	No results	Invalid mass	No results					3.07375	1.62	0.0149818	0.861111	1.3081	1.541	up	2.17107e+07	2.44943e+07	1.18256e+07	1.09046e+07	3.91426e+07	1.61873e+07	1.81502e+07	1.40433e+07	1.99278e+06	2.19596e+06	2.02262e+06	2.02297e+06
Com_12599_neg	12(S)-HETE	12(S)-HETE; (5Z,8Z,10E,14Z)-(12S)-12-Hydroxyeicosa-5,8,10,14-tetraenoic acid; (5Z,8Z,10E,14Z)-(12S)-12-Hydroxyicosa-5,8,10,14-tetraenoic acid	C20 H32 O3	320.235	8.948	301.218	cpd:C14777	map00590 Arachidonic acid metabolism;map04913 Ovarian steroidogenesis;map04925 Aldosterone synthesis and secretion	HMDB0006111	LMFA03060064	Lipids and lipid-like molecules	Fatty Acyls	Eicosanoids	Fatty Acyls [FA]	Eicosanoids [FA03]	Hydroxy/hydroperoxyeicosatetraenoic acids [FA0306]	No results	No results	Full match	Lipids and lipid-like molecules	Fatty Acyls	Eicosanoids	Hydroxyeicosatetraenoic acids	0.548204	-0.867215	0.0151494	0.944444	1.47177	-2.099	down	822016	1.13984e+06	595721	1.66731e+06	447662	1.04498e+06	1.44007e+06	1.92947e+06	1.39615e+06	1.73935e+06	1.73484e+06	2.1897e+06
Com_6889_neg	8,12-iso-iPF2α-VI	--	C20 H34 O5	336.231	6.402	335.223	--	--	--	--	--	--	--	--	--	--	Invalid mass	No results	No match	Lipids and lipid-like molecules	Fatty Acyls	Eicosanoids	Prostaglandins and related compounds	0.573721	-0.801578	0.0154381	0.861111	1.48426	-1.96	down	3.81328e+06	4.62017e+06	3.87196e+06	4.10048e+06	2.65425e+06	3.72252e+06	7.72596e+06	7.32681e+06	6.18717e+06	3.13344e+06	6.58153e+06	8.75541e+06
Com_6072_neg	Guanethidine Monosulfate	Guanethidine	C10 H24 N4 O4 S	296.153	6.703	295.146	cpd:C07036	--	HMDB0015301	--	Organic nitrogen compounds	Organonitrogen compounds	Guanidines	--	--	--	No results	No results	Full match	Organic acids and derivatives	Organic sulfuric acids and derivatives	Organic sulfuric acids	Organic sulfuric acids	5.43038	2.44105	0.0160188	1	1.57323	1.096	up	320710	732022	164688	195984	420634	1.88534e+06	113643	111161	119615	108998	113692	117810
Com_1731_neg	FAHFA 2:0/18:1	--	C20 H36 O4	340.261	8.75	339.254	--	--	--	--	--	--	--	--	--	--	No results	Full match	No results					1.94932	0.96297	0.0161223	0.888889	1.25949	1.755	up	7.84047e+06	3.67264e+06	1.21052e+07	9.72481e+06	7.9745e+06	1.17534e+07	3.74576e+06	4.35598e+06	4.45694e+06	7.57585e+06	3.6307e+06	3.4602e+06
Com_12269_neg	Thromoboxane B1	--	C20 H36 O6	372.252	7.536	371.244	--	--	--	--	--	--	--	--	--	--	Full match	No results	No results	Lipids and lipid-like molecules	Fatty Acyls	Eicosanoids	Thromboxanes	0.412217	-1.27852	0.0161559	0.861111	1.5107	-1.506	down	577886	1.26451e+06	837990	772406	335118	636147	765402	1.05249e+06	1.23136e+06	1.88111e+06	2.96088e+06	2.84111e+06
Com_1180_neg	Glu-Gln	--	C10 H17 N3 O6	275.112	1.434	274.105	--	--	HMDB0028817	--	Organic acids and derivatives	Carboxylic acids and derivatives	Amino acids, peptides, and analogues	--	--	--	No results	Full match	No results	Organic acids and derivatives	Carboxylic acids and derivatives	Amino acids, peptides, and analogues	Dipeptides	0.508806	-0.974811	0.0171066	0.861111	1.47334	-1.364	down	3.97526e+06	1.566e+07	3.48007e+06	4.40246e+06	4.19455e+06	3.05108e+06	1.36362e+07	7.18451e+06	9.11268e+06	1.60481e+07	1.07585e+07	1.15836e+07
Com_6965_neg	4-phenylbenzo[4,5]imidazo[1,2-a]pyrimidin-2-amine	--	C16 H12 N4	260.105	6.126	259.098	--	--	--	--	--	--	--	--	--	--	Full match	No results	No results					1.59276	0.671525	0.0178258	0.916667	1.24017	1.75	up	1.65773e+06	2.5029e+06	2.37943e+06	2.32134e+06	1.60226e+06	2.90931e+06	778176	1.62544e+06	1.55412e+06	1.31158e+06	1.09656e+06	2.03025e+06
Com_4222_neg	N-Acetylneuraminic acid	N-Acetylneuraminate; N-Acetylneuraminic acid; 5-Acetamido-3,5-dideoxy-D-glycero-D-galacto-2-nonulosonic acid; Neu5Ac	C11 H19 N O9	309.106	5.473	308.099	cpd:C00270	map00520 Amino sugar and nucleotide sugar metabolism;map01100 Metabolic pathways	HMDB0000230	--	Organic oxygen compounds	Organooxygen compounds	Carbohydrates and carbohydrate conjugates	--	--	--	Full match	No results	Full match	Organic oxygen compounds	Organooxygen compounds	Carbohydrates and carbohydrate conjugates	N-acylneuraminic acids	2.26748	1.18109	0.0179012	0.944444	1.15509	1.271	up	1.48853e+06	2.39223e+06	4.2288e+06	1.56256e+06	1.0015e+06	1.198e+06	878787	777681	744704	771551	657925	1.40495e+06
Com_223_neg	N-Acetylornithine	N-Acetylornithine; N2-Acetyl-L-ornithine	C7 H14 N2 O3	174.1	1.434	173.093	cpd:C00437	map00220 Arginine biosynthesis;map01100 Metabolic pathways;map01210 2-Oxocarboxylic acid metabolism;map01230 Biosynthesis of amino acids	HMDB0240589	--	Organic acids and derivatives	Carboxylic acids and derivatives	Amino acids, peptides, and analogues	--	--	--	Full match	Full match	Full match	Organic acids and derivatives	Carboxylic acids and derivatives	Amino acids, peptides, and analogues	N-acyl-alpha amino acids	0.579871	-0.786196	0.0179317	1	1.40857	-2.179	down	1.84864e+07	5.52699e+07	2.96151e+07	5.86686e+07	4.23986e+07	2.84248e+07	6.06226e+07	7.16059e+07	5.95466e+07	6.79568e+07	6.01534e+07	8.16925e+07
Com_14905_neg	13,14-Dihydro-15-keto Prostaglandin E2	(5Z)-(15S)-11alpha-Hydroxy-9,15-dioxoprostanoate	C20 H32 O5	352.228	8.507	351.221	cpd:C04671	--	--	--	--	--	--	--	--	--	Invalid mass	No results	No results	Lipids and lipid-like molecules	Fatty Acyls	Eicosanoids	Prostaglandins and related compounds	0.369838	-1.43504	0.0179352	0.888889	1.43497	-1.781	down	555145	614186	290782	145942	1.22626e+06	1.43611e+06	2.01549e+06	1.97108e+06	1.91558e+06	1.09683e+06	1.18126e+06	3.36112e+06
Com_14289_neg	(5-L-Glutamyl)-L-Amino Acid	(5-L-Glutamyl)-L-amino acid; L-gamma-Glutamyl-L-amino acid; alpha-(gamma-L-Glutamyl)-L-amino acid	C8 H14 N2 O5	218.09	1.981	217.083	cpd:C03740	map00480 Glutathione metabolism	--	--	--	--	--	--	--	--	No results	No results	Full match	Organic acids and derivatives	Carboxylic acids and derivatives	Amino acids, peptides, and analogues	N-acyl-alpha amino acids	0.464239	-1.10706	0.0179974	0.833333	1.48125	-1.591	down	165332	565662	145513	136557	106253	63185.3	495551	435739	376008	305384	536801	397699
Com_7746_neg	(+/-)-CP 47,497-C7-Hydroxy metabolite	--	C21 H34 O3	334.251	9.466	333.244	--	--	--	--	--	--	--	--	--	--	Full match	No results	No results	Benzenoids	Benzene and substituted derivatives	Cyclohexylphenols	Cyclohexylphenols	0.205827	-2.2805	0.0182606	0.972222	1.54677	-1.067	down	156882	286587	128914	127897	170536	131882	2.4228e+06	394029	361389	1.12054e+06	364281	208516
Com_1642_neg	N-lactoyl-phenylalanine	--	C12 H15 N O4	237.1	5.878	236.093	--	--	HMDB0062175	--	Organic acids and derivatives	Carboxylic acids and derivatives	Amino acids, peptides, and analogues	--	--	--	No results	No results	Full match	Organic acids and derivatives	Carboxylic acids and derivatives	Amino acids, peptides, and analogues	Phenylalanine and derivatives	0.58431	-0.775194	0.0183661	0.888889	1.12997	-1.749	down	3.55782e+06	4.7913e+06	3.22215e+06	2.91978e+06	4.35015e+06	2.84803e+06	5.37131e+06	7.99285e+06	7.76185e+06	3.09298e+06	7.53437e+06	5.36605e+06
Com_930_neg	Lysopc 16:1	--	C24 H48 N O7 P	493.317	9.76	492.31	--	--	--	--	--	--	--	--	--	--	No results	No results	Full match	Lipids and lipid-like molecules	Glycerophospholipids	Glycerophosphocholines	Phosphocholines	0.588876	-0.763964	0.0189868	0.916667	1.46976	-1.678	down	2.24415e+07	9.8936e+06	1.26148e+07	1.85758e+07	3.22819e+07	1.49764e+07	2.62966e+07	2.51606e+07	2.30626e+07	3.92939e+07	3.68901e+07	3.74242e+07
Com_11004_neg	Tauroursodeoxycholic acid	Tauroursodeoxycholic acid	C26 H45 N O6 S	499.298	6.309	498.291	cpd:C16868	--	HMDB0000874	LMST05040015	Lipids and lipid-like molecules	Steroids and steroid derivatives	Bile acids, alcohols and derivatives	Sterol Lipids [ST]	Steroid conjugates [ST05]	Taurine conjugates [ST0504]	Full match	No results	Full match	Lipids and lipid-like molecules	Steroids and steroid derivatives	Bile acids, alcohols and derivatives	Taurinated bile acids and derivatives	0.603713	-0.728066	0.0194166	0.861111	1.24845	-1.537	down	748935	1.3308e+06	1.23813e+06	670436	604766	577751	1.49508e+06	1.59556e+06	2.078e+06	1.25809e+06	902870	1.23543e+06
Com_2239_neg	PC 17:0_18:2	--	C43 H82 N O8 P	817.586	10.134	816.579	--	--	--	LMGP01011621	--	--	--	Glycerophospholipids [GP]	Glycerophosphocholines [GP01]	Diacylglycerophosphocholines [GP0101]	No results	Invalid mass	No results					0.182917	-2.45074	0.0197652	0.861111	1.06594	-1.472	down	8.14006e+06	1.49548e+07	3.44071e+06	2.86709e+06	4.22181e+06	6.75912e+06	3.92254e+06	3.95342e+07	8.54795e+07	1.3234e+07	4.38758e+07	3.47288e+07
Com_315_neg	N-Phenylacetylglutamine	Phenylacetylglutamine; alpha-N-Phenylacetyl-L-glutamine; N2-(2-Phenylacetyl)-L-glutamine	C13 H16 N2 O4	264.111	5.515	263.104	cpd:C04148	map00360 Phenylalanine metabolism	HMDB0006344	--	Organic acids and derivatives	Carboxylic acids and derivatives	Amino acids, peptides, and analogues	--	--	--	Full match	Full match	Full match	Organic acids and derivatives	Carboxylic acids and derivatives	Amino acids, peptides, and analogues	N-acyl-alpha amino acids	2.65643	1.40949	0.0197943	0.888889	1.05917	1.377	up	1.64774e+07	1.13855e+07	2.94458e+07	3.04819e+07	1.68659e+07	5.29084e+07	2.16324e+07	1.04872e+07	4.12397e+06	1.52358e+07	3.79779e+06	4.03739e+06
Com_6658_neg	PC 17:0_20:4	--	C45 H82 N O8 P	841.584	10.137	840.577	--	--	--	LMGP01011904	--	--	--	Glycerophospholipids [GP]	Glycerophosphocholines [GP01]	Diacylglycerophosphocholines [GP0101]	No results	Invalid mass	No results					4.42873	2.14689	0.0199668	0.916667	1.01777	1.395	up	9.64248e+06	1.88441e+07	1.16754e+07	4.14505e+06	1.50906e+06	3.79965e+06	2.48328e+06	3.023e+06	1.28378e+06	1.37431e+06	1.40313e+06	1.63566e+06
Com_732_neg	4-Aminohippuric acid	--	C9 H10 N2 O3	194.069	5.128	193.061	--	--	HMDB0001867	--	Benzenoids	Benzene and substituted derivatives	Benzoic acids and derivatives	--	--	--	Full match	Full match	Full match	Benzenoids	Benzene and substituted derivatives	Benzoic acids and derivatives	Hippuric acids	3.05608	1.61168	0.0203639	0.916667	1.09266	1.178	up	5.41885e+06	2.59886e+06	8.63871e+06	7.00805e+06	2.07474e+07	4.39309e+06	2.58081e+06	3.46947e+06	3.17149e+06	1.76817e+06	1.6365e+06	3.34334e+06
Com_12378_neg	3,5-Diiodotyrosine	3,5-Diiodo-L-tyrosine; 3,5-Diiodotyrosine; L-Diiodotyrosine	C9 H9 I2 N O3	432.865	1.759	431.858	cpd:C01060	map00350 Tyrosine metabolism;map01100 Metabolic pathways;map04918 Thyroid hormone synthesis	HMDB0003474	--	Organic acids and derivatives	Carboxylic acids and derivatives	Amino acids, peptides, and analogues	--	--	--	No results	No results	Full match	Organic acids and derivatives	Carboxylic acids and derivatives	Amino acids, peptides, and analogues	Tyrosine and derivatives	0.502591	-0.992543	0.0219438	0.916667	1.11794	-1.797	down	964488	478893	238470	344372	1.15544e+06	643136	765178	1.29946e+06	1.37732e+06	966287	1.66595e+06	1.53597e+06
Com_9755_neg	PE 16:0_18:2	--	C39 H74 N O8 P	715.517	10.419	714.509	--	--	--	LMGP02011194	--	--	--	Glycerophospholipids [GP]	Glycerophosphoethanolamines [GP02]	Diacylglycerophosphoethanolamines [GP0201]	No results	Full match	No results					2.6728	1.41835	0.0234443	0.833333	1.22625	1.162	up	7.15991e+06	1.72174e+07	5.8982e+06	2.62097e+06	5.0847e+06	7.70067e+06	8.51171e+06	2.77507e+06	2.38528e+06	1.5893e+06	915446	914585
Com_357_neg	LPC 17:1	1-Acyl-sn-glycero-3-phosphocholine; 1-Acyl-sn-glycerol-3-phosphocholine; alpha-Acylglycerophosphocholine; 2-Lysolecithin; 2-Lysophosphatidylcholine; 1-Acylglycerophosphocholine	C25 H50 N O7 P	553.339	9.76	552.331	cpd:C04230	map00564 Glycerophospholipid metabolism;map05231 Choline metabolism in cancer	--	LMGP01050126	--	--	--	Glycerophospholipids [GP]	Glycerophosphocholines [GP01]	Monoacylglycerophosphocholines [GP0105]	No results	Invalid mass	No results	Lipids and lipid-like molecules	Glycerophospholipids	Glycerophosphocholines	Phosphocholines	0.602869	-0.730083	0.0239125	0.916667	1.43739	-1.597	down	6.89074e+07	2.97879e+07	3.94976e+07	6.12564e+07	9.84028e+07	4.75517e+07	7.92479e+07	7.64079e+07	6.99389e+07	1.23181e+08	1.08223e+08	1.15935e+08
Com_8163_neg	LPC 20:0	1-Acyl-sn-glycero-3-phosphocholine; 1-Acyl-sn-glycerol-3-phosphocholine; alpha-Acylglycerophosphocholine; 2-Lysolecithin; 2-Lysophosphatidylcholine; 1-Acylglycerophosphocholine	C28 H58 N O7 P	597.402	7.548	596.394	cpd:C04230	map00564 Glycerophospholipid metabolism;map05231 Choline metabolism in cancer	--	LMGP01050045	--	--	--	Glycerophospholipids [GP]	Glycerophosphocholines [GP01]	Monoacylglycerophosphocholines [GP0105]	No results	Invalid mass	No results	Lipids and lipid-like molecules	Glycerophospholipids	Glycerophosphocholines	Phosphocholines	3.55464	1.8297	0.0247259	0.944444	1.4494	1.119	up	5.04255e+06	1.68944e+07	3.25693e+06	7.1095e+06	2.68693e+06	1.92628e+06	1.31856e+06	1.85299e+06	2.04584e+06	1.49655e+06	1.66359e+06	2.00795e+06
Com_5043_neg	Geranylgeranyl pyrophosphate	Geranylgeranyl diphosphate; Geranylgeranyl pyrophosphate; all-trans-Geranylgeranyl diphosphate; all-trans-Geranylgeranyl pyrophosphate; (2E,6E,10E)-3,7,11,15-Tetramethylhexadeca-2,6,10,14-tetraen-1-yl diphosphate	C20 H36 O7 P2	450.187	6.681	449.18	cpd:C00353	map00130 Ubiquinone and other terpenoid-quinone biosynthesis;map00900 Terpenoid backbone biosynthesis;map01100 Metabolic pathways	HMDB0004486	--	Lipids and lipid-like molecules	Prenol lipids	Diterpenoids	--	--	--	Invalid mass	No results	No results	Lipids and lipid-like molecules	Prenol lipids	Diterpenoids	Acyclic diterpenoids	0.520041	-0.943302	0.0249593	0.833333	1.22401	-1.671	down	617412	4.13686e+06	1.7419e+06	1.78092e+06	1.0797e+06	1.01247e+06	3.20836e+06	2.98076e+06	4.04965e+06	3.31539e+06	2.71726e+06	3.66786e+06
Com_14550_neg	PE O-18:1_18:2	--	C41 H78 N O7 P	727.554	11.212	726.546	--	--	--	--	--	--	--	--	--	--	No results	Full match	No results					2.59088	1.37344	0.0255083	0.916667	1.25224	1.335	up	1.21504e+06	3.91638e+06	1.48662e+06	2.7957e+06	1.57001e+06	700883	1.19926e+06	1.20426e+06	1.04793e+06	447565	311801	299094
Com_1856_neg	Panthenol	Pantothenol; (R)-2,4-Dihydroxy-N-(3-hydroxypropyl)-3,3-dimethylbutanamide; Dexpanthenol; 2,4-Dihydroxy-N-(3-hydroxypropyl)-3,3-dimethylbutanamide; (+)-Panthenol; Bepanthen; Bepanthene; Bepantol; D-(+)-2,4-Dihydroxy-N-(3-hydroxypropyl)-3,3-dimethylbutyramide; Cozyme; D(+)-Panthenol; D(+)-Pantothenyl alcohol; D-P-A Injection; D-Panthenol; d-Pantothenol; d-Pantothenyl alcohol; Ilopan; Motilyn; Panad…	C9 H19 N O4	205.131	5.16	204.124	cpd:C05944	map00770 Pantothenate and CoA biosynthesis	HMDB0004231	--	Organic oxygen compounds	Organooxygen compounds	Alcohols and polyols	--	--	--	Full match	No results	Full match	Lipids and lipid-like molecules	Fatty Acyls	Fatty amides	N-acyl amines	0.102299	-3.28914	0.0262006	0.972222	1.48416	-0.766	down	379945	288852	200347	183630	567495	606999	1.07663e+06	2.75139e+06	886807	585776	1.57835e+07	688143
Com_3692_neg	Chenodeoxycholic acid-3-beta-D-glucuronide	--	C30 H48 O10	568.325	7.407	567.318	--	--	--	--	--	--	--	--	--	--	No results	No results	Full match					0.308798	-1.69527	0.0274367	0.888889	1.01116	-1.012	down	490824	486752	1.22475e+06	1.58782e+06	1.14015e+06	639094	1.52327e+06	1.82171e+06	2.00049e+06	903210	8.6702e+06	3.11683e+06
Com_3420_neg	5-Sulfosalicylic acid	--	C7 H6 O6 S	217.988	4.866	216.981	--	--	HMDB0011725	--	Benzenoids	Benzene and substituted derivatives	Benzenesulfonic acids and derivatives	--	--	--	Full match	No results	No results	Benzenoids	Benzene and substituted derivatives	Benzenesulfonic acids and derivatives	3-sulfobenzoic acids	0.628073	-0.670996	0.0285185	0.888889	1.10901	-1.406	down	2.87408e+06	2.28693e+06	3.72438e+06	3.28957e+06	4.67037e+06	4.8892e+06	3.88405e+06	8.74807e+06	3.90855e+06	5.34235e+06	5.54546e+06	7.17662e+06
Com_13983_neg	SM 34:0;3O	--	C39 H81 N2 O7 P	766.585	9.313	765.578	--	--	--	--	--	--	--	--	--	--	No results	Invalid mass	No results					1.86889	0.902184	0.0285531	0.833333	1.48987	1.647	up	4.302e+06	2.59098e+06	3.69334e+06	1.99168e+06	3.00135e+06	1.2535e+06	1.38792e+06	1.66737e+06	1.32027e+06	1.53769e+06	1.60299e+06	1.49061e+06
Com_9922_neg	SM 8:1;2O/25:0	--	C38 H77 N2 O6 P	734.56	9.895	733.553	--	--	--	--	--	--	--	--	--	--	No results	Invalid mass	No results					3.5354	1.82188	0.0314216	0.916667	1.18548	1.359	up	4.7041e+06	1.9184e+06	721195	732949	4.03246e+06	5.46794e+06	2.22805e+06	581444	519734	560529	577547	504421
Com_1328_neg	ST 24:1;O2;G	--	C26 H43 N O4	433.32	8.369	432.312	--	--	--	--	--	--	--	--	--	--	No results	Full match	Full match					0.361635	-1.46739	0.0318544	0.888889	1.01095	-1.195	down	665297	4.5601e+06	1.87507e+06	1.08504e+06	659237	536542	1.12454e+06	2.33611e+06	2.79228e+06	4.92232e+06	9.08337e+06	5.68266e+06
Com_5163_neg	LPE 16:1	--	C21 H42 N O7 P	451.27	8.92	450.263	--	--	--	LMGP02050037	--	--	--	Glycerophospholipids [GP]	Glycerophosphoethanolamines [GP02]	Monoacylglycerophosphoethanolamines [GP0205]	No results	Full match	No results	Lipids and lipid-like molecules	Glycerophospholipids	Glycerophosphoethanolamines	1-acyl-sn-glycero-3-phosphoethanolamines	0.506918	-0.980177	0.0358946	0.944444	1.39672	-1.241	down	1.51881e+06	463588	1.52032e+06	1.69323e+06	2.04963e+06	2.0665e+06	2.51457e+06	2.04657e+06	2.30658e+06	6.32414e+06	2.80697e+06	2.37117e+06
Com_4838_neg	Δ17-6-keto prostaglandin F1α	--	C20 H32 O6	414.226	7.356	413.218	--	--	--	--	--	--	--	--	--	--	Invalid mass	No results	No results	Lipids and lipid-like molecules	Fatty Acyls	Eicosanoids	Prostaglandins and related compounds	1.67672	0.745644	0.0387713	0.833333	1.10906	1.465	up	1.15315e+06	2.14436e+06	2.28969e+06	3.37077e+06	2.32527e+06	3.67316e+06	1.38227e+06	1.37766e+06	1.22596e+06	1.25277e+06	1.55013e+06	2.13122e+06
Com_4234_neg	LPC O-18:0	--	C26 H56 N O6 P	555.391	11.727	554.384	--	--	--	LMGP01060014	--	--	--	Glycerophospholipids [GP]	Glycerophosphocholines [GP01]	Monoalkylglycerophosphocholines [GP0106]	No results	Invalid mass	No results					0.625352	-0.67726	0.0389905	0.888889	1.14249	-1.471	down	5.79474e+06	1.986e+06	1.70091e+06	3.3002e+06	4.59324e+06	3.08903e+06	4.70896e+06	6.99806e+06	5.12521e+06	5.90822e+06	6.30746e+06	3.67629e+06
Com_10047_neg	(+/-)9(10)-EpOME	--	C18 H32 O3	342.241	7.394	341.234	--	--	--	--	--	--	--	--	--	--	Invalid mass	No results	No results	Lipids and lipid-like molecules	Fatty Acyls	Fatty acids and conjugates	Medium-chain fatty acids	0.498388	-1.00466	0.0411139	0.972222	1.3253	-1.247	down	579524	634250	608285	729184	562137	499831	669697	748287	2.12919e+06	2.04248e+06	799382	860750
Com_16041_neg	Epoxomicin	--	C28 H50 N4 O7	554.368	8.883	599.366	--	--	HMDB0251879	--	Organic acids and derivatives	Carboxylic acids and derivatives	Amino acids, peptides, and analogues	--	--	--	No results	No results	Full match	Organic acids and derivatives	Carboxylic acids and derivatives	Amino acids, peptides, and analogues	Oligopeptides	0.484966	-1.04404	0.0420592	0.916667	1.05157	-1.277	down	78456.3	88405.5	65562.2	72074	149157	69392.8	101065	96360.8	89590.4	251491	319491	220526
Com_1336_neg	11(Z)-Eicosenoic acid	Icosenoic acid; Eicosenoic acid; 11-Icosenoic acid; 11-Eicosenoic acid; (11Z)-Icosenoic acid; (11Z)-Eicosenoic acid; (Z)-Icosa-11-enoic acid	C20 H38 O2	356.293	10.342	355.286	cpd:C16526	map01040 Biosynthesis of unsaturated fatty acids	HMDB0033022	--	Lipids and lipid-like molecules	Fatty Acyls	Fatty acids and conjugates	--	--	--	Invalid mass	No results	No match	Lipids and lipid-like molecules	Fatty Acyls	Fatty acids and conjugates	Long-chain fatty acids	0.594509	-0.750231	0.0427045	0.833333	1.3449	-1.026	down	3.94258e+06	2.08195e+07	3.83649e+06	8.04787e+06	4.32279e+06	4.15251e+06	1.06546e+07	1.45141e+07	1.50937e+07	1.00061e+07	1.13301e+07	1.42989e+07
Com_3365_neg	LPC 19:0	1-Acyl-sn-glycero-3-phosphocholine; 1-Acyl-sn-glycerol-3-phosphocholine; alpha-Acylglycerophosphocholine; 2-Lysolecithin; 2-Lysophosphatidylcholine; 1-Acylglycerophosphocholine	C27 H56 N O7 P	583.386	11.485	582.379	cpd:C04230	map00564 Glycerophospholipid metabolism;map05231 Choline metabolism in cancer	--	LMGP01050041	--	--	--	Glycerophospholipids [GP]	Glycerophosphocholines [GP01]	Monoacylglycerophosphocholines [GP0105]	No results	Invalid mass	No results	Lipids and lipid-like molecules	Glycerophospholipids	Glycerophosphocholines	Phosphocholines	0.590423	-0.760179	0.0427887	0.944444	1.22232	-1.779	down	6.05699e+06	2.2952e+06	3.94795e+06	4.28549e+06	1.23781e+06	4.41788e+06	4.73812e+06	6.18293e+06	5.48002e+06	7.5197e+06	7.62334e+06	6.12602e+06
