# Supplementary material for: Research on the Changing Characteristics of Milk Composition and Serum Metabolites Across Various Lactation Periods in Xinggao Sheep
Source: Metabolites. 2025 Oct 20;15(10):678. doi: 10.3390/metabo15100678 (PMC12566154; doi:10.3390/metabo15100678)
Supplement: Supplementary file 1 [file metabolites-15-00678-s001.zip › Supplementary Material/TABLE/S Table5.xlsx]

## Sheet: Sheet2
Name	cluster	A	B	C
Jervine	Ⅰ	-0.235522	-0.861216	1.09673862418483
4,4'-dimethoxy[1,1'-biphenyl]-2-carbonitrile	Ⅲ	-0.67536	1.14880064327837	-0.473441
Dihydrothymine	Ⅴ	0.732224295163645	-1.13934	0.407118533508288
Valine	Ⅳ	0.67098454454516	0.478347273176118	-1.14933
1-(4-Methoxyphenyl)-2-propanone	Ⅳ	0.886505410265163	0.197513334992788	-1.08402
PC 16:0_16:1	Ⅰ	-0.299759	-0.815837	1.11559615098976
3-[1-(dimethylamino)-1H-pyrrol-2-yl]-2-(2-furylcarbonyl)acrylonitrile	Ⅳ	0.697818513494791	0.447825951253318	-1.14564
PC O-38:9	Ⅲ	-0.570214	1.15467125800606	-0.584457
Dehydroepiandrosterone (DHEA)	Ⅰ	-0.445405	-0.699908	1.14531337416053
LPC 20:3-SN1	Ⅱ	-1.00756	0.0153035680176912	0.992260387436449
5,8-dihydroxy-10-methyl-5,8,9,10-tetrahydro-2H-oxecin-2-one	Ⅱ	-0.90884	-0.162434	1.07127308121822
3-Methylcrotonylglycine	Ⅳ	0.813806253234412	0.302525894953963	-1.11633
2-[(butylamino)(imino)methyl]-1-oxohydrazinium-1-olate	Ⅱ	-1.12754	0.348137360657076	0.779398824931103
Lauric Acid	Ⅴ	0.732816134160021	-1.13922	0.406401990525396
(6E)-7-(2H-1,3-benzodioxol-5-yl)-1-(piperidin-1-yl)hept-6-en-1-one	Ⅳ	1.08673886027226	-0.205362	-0.881377
Sorbic acid	Ⅴ	0.474134812075748	-1.14888	0.674742406907469
Diethyl maleate	Ⅰ	-0.342863	-0.783469	1.12633129515998
3,5-di(2-furylmethylidene)tetrahydro-2H-pyran-4-one	Ⅴ	0.830832332838117	-1.10989	0.279053578086113
cis-gondoic acid	Ⅴ	0.680200450112532	-1.14818	0.46798115126052
Epinephrine	Ⅴ	0.689316027128489	-1.14693	0.457609124649609
N-[4-(Aminosulfonyl)phenyl]-5-(morpholinosulfonyl)-2-furamide	Ⅰ	-0.461744	-0.685695	1.14743855837282
LPC 8:0-SN1	Ⅳ	0.763111609948371	0.368941032508494	-1.13205
1-(4-chlorophenyl)-2-phenylethan-1-one	Ⅰ	-0.688067	-0.459037	1.14710433462875
Methionine sulfoxide	Ⅰ	-0.29725	-0.817673	1.1149229019011
Melatonin	Ⅰ	-0.73276	-0.40647	1.13922998899847
10-Nitrolinoleate	Ⅰ	-0.496059	-0.65499	1.15104897025021
PC 18:1_18:2	Ⅰ	-0.219751	-0.871849	1.09159940316789
PC 11:0_11:0	Ⅲ	-0.229715	1.09486924942313	-0.865155
PC 18:2_20:3	Ⅱ	-0.941012	-0.109038	1.05005059660631
Cyclohexylsulfamate	Ⅴ	0.431158385355244	-1.14325	0.712093613355515
LPC 18:4-SN1	Ⅴ	0.794701050202738	-1.12284	0.328140812272827
LPC 14:1-SN1	Ⅴ	0.759797949776146	-1.13291	0.373115172812336
5-Hydroxyindole	Ⅲ	-0.385736	1.13542082282814	-0.749685
4-Hydroxyretinoic Acid	Ⅰ	-0.305497	-0.811618	1.11711557325118
PE 18:1_18:1	Ⅰ	-0.55217	-0.602169	1.15433964964386
PC O-20:1	Ⅰ	-0.632527	-0.520356	1.15288302535371
2-(2,4-dihydroxyphenyl)-3,5,7-trihydroxy-4H-chromen-4-one	Ⅱ	-1.04149	0.0889301183812162	0.952564817760693
1-Stearoylglycerol	Ⅳ	1.06855285924398	-0.15527	-0.913283
SM 8:1;2O/28:7	Ⅱ	-1.10595	0.265470627714082	0.840477925554455
LPC 20:5-SN1	Ⅱ	-1.13841	0.401834380342358	0.736577795458694
LPC 22:2-SN1	Ⅱ	-0.973545	-0.0509612	1.0245062351158
LPE 17:0	Ⅴ	0.523447744172209	-1.15307	0.629624457323206
Guggulsterone	Ⅴ	0.658315867377687	-1.15072	0.492404701822944
1-Palmitoylglycerol	Ⅱ	-1.14756	0.46274481838051	0.68481557632172
PC 36:2	Ⅰ	-0.561943	-0.592622	1.15456468313516
LPC O-17:0	Ⅴ	0.461055798042118	-1.14735	0.686298509476652
PC O-22:3	Ⅱ	-1.04788	0.103875246152841	0.944007882424515
Propionylcarnitine	Ⅳ	1.05077054231491	-0.110764	-0.940007
Dehydroepiandrosterone	Ⅰ	-0.209691	-0.878527	1.08821856361996
LPC 24:6-SN1	Ⅰ	-0.564661	-0.589947	1.15460824727577
Asp-Phe	Ⅲ	-0.321295	1.12115624689536	-0.799861
L-Cystathionine	Ⅲ	-0.716863	1.14238331264749	-0.42552
(±)15-HETE	Ⅰ	-0.693507	-0.4528	1.14630710500017
PC 19:0_20:5	Ⅱ	-0.993661	-0.01256	1.0062208440678
2-[(5-nitro-2-furyl)carbonyl]hydrazine-1-carbothioamide	Ⅱ	-0.966185	-0.0645067	1.03069173063915
PC 17:0_18:3	Ⅲ	-0.250614	1.10147017348527	-0.850856
Lysopc 20:0	Ⅰ	-0.509814	-0.642349	1.15216238694197
LPC 16:3-SN1	Ⅲ	-0.546183	1.15414945573823	-0.607966
Lysopc 18:3	Ⅰ	-0.319775	-0.801002	1.12077668849113
PC 18:4_18:4	Ⅱ	-0.918337	-0.147043	1.06538040388154
PC 18:1_19:2	Ⅰ	-0.566208	-0.588421	1.15462931695518
PC 17:1_17:1	Ⅰ	-0.347338	-0.780017	1.12735512172664
J147	Ⅱ	-1.03642	0.0773300534648122	0.959089976824753
Phosphopyruvic acid	Ⅱ	-0.908827	-0.162453	1.07128043057588
PC O-34:9	Ⅱ	-0.898466	-0.178915	1.07738053499022
N,N-Diethylethanolamine	Ⅰ	-0.627476	-0.52573	1.15320534504566
L-Hydroxyproline	Ⅰ	-0.619786	-0.533848	1.15363404689577
N-Acetylserotonin	Ⅰ	-0.733045	-0.406125	1.13916983978795
2-Hydroxybutyric acid	Ⅳ	1.05896953107197	-0.130815	-0.928155
4-Hydroxy-3-methylbenzoic acid	Ⅰ	-0.712501	-0.430679	1.14317924557722
16-Hydroxyhexadecanoic acid	Ⅰ	-0.403022	-0.735601	1.13862358337869
4-Hydroxybutyric acid (GHB)	Ⅳ	1.06631951704982	-0.149465	-0.916855
LPC 18:2-SN1	Ⅳ	0.992084312578911	0.0156477278700061	-1.00773
3-(propan-2-yl)-octahydropyrrolo[1,2-a]pyrazine-1,4-dione	Ⅳ	0.958976443630897	0.0775334433114807	-1.03651
Leucylproline	Ⅰ	-0.382194	-0.752537	1.13473134592854
L-Kynurenine	Ⅳ	0.722357035840843	0.418981872370205	-1.14134
8-Hydroxyquinoline	Ⅳ	1.01590670621704	-0.0326112	-0.983296
PC O-22:5	Ⅰ	-0.395946	-0.741399	1.13734515104478
N1-(1-benzyl-4-piperidyl)-4-chlorobenzene-1-sulfonamide	Ⅴ	0.877061355681218	-1.08897	0.211909583657684
Octadecanamine	Ⅱ	-1.10323	0.256371947925368	0.846855085807475
trans-2-Butene-1,4-dicarboxylic Acid	Ⅰ	-0.25757	-0.846019	1.10358925980466
9-HOTrE	Ⅳ	1.07866862620181	-0.182465	-0.896203
Cortisol	Ⅳ	1.08396841411311	-0.197369	-0.886599
1,3-diazaspiro[4.5]decane-2,4-dione	Ⅳ	1.06806149592591	-0.153987	-0.914075
6-(3-hydroxybutan-2-yl)-5-(hydroxymethyl)-4-methoxy-2H-pyran-2-one	Ⅴ	0.664256708501347	-1.1501	0.485840024666395
N-(2,4-Dimethylphenyl)formamide	Ⅳ	0.925258748602271	0.13563660843666	-1.0609
Betaine	Ⅰ	-0.496901	-0.654221	1.15112268821757
PC O-17:0	Ⅴ	0.556294003794106	-1.15445	0.598153594934333
cis,cis-Muconic acid	Ⅱ	-1.14293	0.429062263912192	0.713870279215229
L-Ornithine	Ⅳ	0.977864918419621	0.0428900215045168	-1.02075
D-2-Aminoadipic acid	Ⅳ	0.655603517808633	0.495385960013861	-1.15099
CAR 17:0	Ⅳ	1.07800311088827	-0.180627	-0.897376
5-[(10Z)-14-(3,5-dihydroxyphenyl)tetradec-10-en-1-yl]benzene-1,3-diol	Ⅱ	-0.925061	-0.135965	1.06102581356633
UR-144 N-Heptyl analog	Ⅱ	-0.814217	-0.301967	1.11618398526483
4-Methoxybenzaldehyde	Ⅴ	0.753768639174314	-1.13443	0.380660813687406
8,15-Dihete	Ⅰ	-0.220658	-0.871242	1.09190062588162
p-Hydroxybenzaldehyde	Ⅳ	1.08675871908525	-0.20542	-0.881339
PC O-15:0	Ⅰ	-0.538041	-0.615787	1.15382776537539
SDMA	Ⅳ	1.07345502065203	-0.168257	-0.905198
D-(-)-Glutamine	Ⅰ	-0.654121	-0.497011	1.15113228542433
PC O-17:1	Ⅰ	-0.564397	-0.590207	1.15460437999856
5-Hydroxyindole-3-acetic acid	Ⅳ	0.897359623147021	0.180652596664838	-1.07801
Homoarginine	Ⅳ	0.807866279802471	0.310569523122905	-1.11844
DL-Lysine	Ⅳ	0.891493511841181	0.189807717558126	-1.0813
LPC 20:2-SN1	Ⅲ	-0.557444	1.15447431721461	-0.597031
Alternariol	Ⅳ	0.924523996690315	0.136855297898094	-1.06138
o-Cresol	Ⅴ	0.86158169595469	-1.09657	0.234985192367215
4-(4-chlorophenoxy)-3,5-dimethyl-1H-pyrazole	Ⅰ	-0.639906	-0.512448	1.15235330049312
Cytosine	Ⅴ	0.69758616080936	-1.14568	0.448094716706959
SM 8:1;2O/28:0	Ⅳ	1.09218353806003	-0.221513	-0.87067
4-Hydroxybenzaldehyde	Ⅴ	0.852646026480959	-1.10067	0.248025609613215
3-Methoxybenzaldehyde	Ⅰ	-0.383508	-0.75148	1.13498851267647
13-HPODE	Ⅳ	1.06684685674173	-0.150829	-0.916018
1,3-Dimethyluracil	Ⅴ	0.821263009834594	-1.11359	0.292323188863225
LPC 19:1-SN1	Ⅰ	-0.408799	-0.730835	1.13963338363392
Hydroxyproline	Ⅴ	0.451490289775032	-1.14613	0.694644657684819
7-(2-thienyl)[1,2,4]triazolo[4,3-a]pyrimidine	Ⅳ	0.668838123133983	0.480744525562586	-1.14958
L-(+)-Citrulline	Ⅳ	0.919981221914852	0.144348626137968	-1.06433
D-Sphingosine	Ⅲ	-0.692758	1.14641947813453	-0.453661
(3-Methoxy-4-hydroxyphenyl)ethylene glycol sulfate	Ⅲ	-0.534034	1.15364306280285	-0.619609
9-Oxo-ODE	Ⅳ	0.952776020291731	0.0885574663098613	-1.04133
N-Methyloctan-1-amine	Ⅱ	-0.843028	-0.261844	1.10487179512273
ethyl 3-oxo-3-(1H-pyrazol-5-ylamino)propanoate	Ⅳ	0.827248126034623	0.284047352105276	-1.1113
1-Methylhistidine	Ⅰ	-0.247059	-0.853313	1.10037202796245
Nicotinuric Acid	Ⅳ	0.933198737312281	0.122344675807401	-1.05554
N-Acetylglycine	Ⅴ	0.522729779768522	-1.15303	0.630299387188317
L-Methionine Methyl Ester	Ⅰ	-0.486566	-0.663602	1.15016789132625
7-Ketocholesterol	Ⅳ	0.926841878744789	0.133004327407629	-1.05985
LPC 22:6-SN2	Ⅱ	-0.945976	-0.100464	1.04644013280396
(S)-Equol	Ⅳ	0.633461506120753	0.519358291358589	-1.15282
Methyl cinnamate	Ⅳ	0.894883809183096	0.184529001421113	-1.07941
Methionine	Ⅳ	0.84800084431199	0.25472700917017	-1.10273
Avocadyne 1-acetate	Ⅰ	-0.448197	-0.697498	1.14569468233236
5-Methyl-dl-tryptophan	Ⅰ	-0.519402	-0.633421	1.15282258294646
alpha-Benzylsuccinic acid	Ⅲ	-0.6782	1.14844141345944	-0.470241
Diisobutyl adipate	Ⅲ	-0.664056	1.15011859577337	-0.486063
5'-S-Methyl-5'-thioadenosine	Ⅴ	0.400988951491635	-1.13826	0.737271964038754
L-Norleucine	Ⅳ	0.786321529184725	0.339146438400649	-1.12547
5-Aminosalicylic Acid	Ⅱ	-1.04616	0.0998117901997347	0.946351202693088
Heptadecanoic acid	Ⅲ	-0.433109	1.14354551411905	-0.710437
2-(1H-indol-3-yl)acetic acid	Ⅴ	0.686312341980699	-1.14735	0.46104002828799
D-Homocysteine	Ⅳ	0.905381309539953	0.16796505756319	-1.07335
O-Desmethylnaproxen	Ⅰ	-0.537017	-0.616765	1.15378222546187
N-Acetyl-L-histidine	Ⅱ	-1.04457	0.0960705622261098	0.948497626173588
LPE 22:6	Ⅴ	0.786388390310795	-1.12545	0.339059159011244
4-(2,3-dihydro-1,4-benzodioxin-6-yl)butanoic acid	Ⅲ	-0.750653	1.1351883771945	-0.384535
5-methoxy-2-phenyl-4H-chromen-4-one	Ⅱ	-0.954154	-0.0861224	1.0402759261553
SM 8:1;2O/27:0	Ⅱ	-0.9304	-0.127055	1.05745564208237
Lysopc 18:2	Ⅰ	-0.677395	-0.471149	1.14854438653984
4-{2-[(2-chlorophenoxy)methyl]-1,3-thiazol-4-yl}benzonitrile	Ⅲ	-0.458892	1.14708622389904	-0.688194
Kinetin	Ⅴ	0.850270702424257	-1.10173	0.251458913801418
LPC 18:3-SN1	Ⅴ	0.831330483486379	-1.10969	0.278357250990099
LPC O-17:1	Ⅴ	0.800314927363251	-1.12101	0.320690656784583
5-hydroxy-4-methoxy-5,6-dihydro-2H-pyran-2-one	Ⅲ	-0.222918	1.09264728673966	-0.86973
Pregnenolone	Ⅰ	-0.69681	-0.448992	1.14580197780182
LPC 10:0-SN1	Ⅲ	-0.844976	1.10403891125205	-0.259063
LPC 16:2-SN1	Ⅲ	-0.25256	1.10206697561556	-0.849507
Monoolein	Ⅲ	-0.565994	1.15462656801023	-0.588632
5,6-dimethoxy-2-(2-methoxyphenyl)-4H-chromen-4-one	Ⅳ	1.06067307868616	-0.135078	-0.925595
Epitestosterone	Ⅴ	0.76554398021097	-1.13141	0.365864644565875
Isoquinoline	Ⅰ	-0.660308	-0.490209	1.15051672277684
Sebacic acid	Ⅴ	0.857359313435402	-1.09853	0.241172010257295
TKK	Ⅱ	-0.986233	-0.0269871	1.01322037595379
(±)11(12)-EET	Ⅲ	-0.629426	1.15308471864492	-0.523658
1,6-Hexanediol diacrylate	Ⅱ	-1.08737	0.207204640130219	0.880165781588619
Prolylleucine	Ⅴ	0.509008352879539	-1.1521	0.643094215116357
2-(acetylamino)-3-(1H-indol-3-yl)propanoic acid	Ⅳ	0.958935333937653	0.0776070757672018	-1.03654
PC 36:1	Ⅰ	-0.379914	-0.754367	1.1342816721655
L-aspartic Acid	Ⅱ	-0.890352	-0.191578	1.08192963116232
Progesterone	Ⅱ	-0.966899	-0.0632041	1.03010287051908
(±)13-HpODE	Ⅲ	-0.864851	1.0950149799152	-0.230164
1-Methylguanine	Ⅴ	0.689728506647304	-1.14687	0.457136956362816
D-α-Tocopherol	Ⅲ	-0.387189	1.13570045456045	-0.748511
4-morpholino-6-phenylthieno[2,3-d]pyrimidine	Ⅰ	-0.380626	-0.753797	1.13442257168253
1,4-Dihydro-1-Methyl-4-Oxo-3-Pyridinecarboxamide	Ⅴ	0.603599286237269	-1.1543	0.550697234435996
Ornithine	Ⅳ	0.83696597535904	0.270440786818405	-1.10741
LPC 17:1-SN1	Ⅰ	-0.389202	-0.746883	1.13608460902698
PC 18:2_18:2	Ⅴ	0.500784984587109	-1.15145	0.650668437615775
L-Pyroglutamic acid	Ⅰ	-0.307796	-0.80992	1.1177166810058
Oxymorphone	Ⅰ	-0.582381	-0.572305	1.15468588641267
PC O-19:3	Ⅱ	-0.91909	-0.14581	1.06490029020403
Methyl palmitate	Ⅱ	-1.02117	0.043787067146644	0.977387217548714
N-Acetylmethionine	Ⅳ	0.851303606087711	0.249967636949212	-1.10127
P-Aminohippuric Acid	Ⅳ	1.06907065736909	-0.156625	-0.912445
(5E)-7-methylidene-10-oxo-4-(propan-2-yl)undec-5-enoic acid	Ⅰ	-0.391404	-0.745097	1.13650065025091
N1-(2-cyanoethyl)-3-amino-4-chlorobenzene-1-sulfonamide	Ⅱ	-1.14883	0.473681503680577	0.675145747403632
Ciprostene	Ⅰ	-0.320161	-0.800713	1.1208731366528
DL-Dipalmitoylphosphatidylcholine	Ⅱ	-0.925085	-0.135925	1.06100982407424
Etiocholanolone	Ⅰ	-0.243874	-0.855506	1.09937969321256
Creatinine	Ⅴ	0.846621959782888	-1.10333	0.256706257323935
Oleoyl ethanolamide	Ⅱ	-1.12849	0.35239486665036	0.776096320444557
11(Z),14(Z),17(Z)-Eicosatrienoic acid	Ⅰ	-0.320976	-0.800101	1.12107685873844
(+/-)8(9)-EET	Ⅰ	-0.660406	-0.490101	1.15050655795468
7α-Hydroxytestosterone	Ⅰ	-0.251776	-0.850051	1.10182683164109
PC O-18:2	Ⅳ	1.06056594349165	-0.134809	-0.925757
N'-(4-methoxybenzoyl)-2-[(1-naphthylmethyl)thio]acetohydrazide	Ⅲ	-0.670792	1.14935453500045	-0.478562
Prostaglandin B2	Ⅴ	0.785794498855176	-1.12563	0.339834116201525
2-Amino-1,3-octadecanediol	Ⅱ	-1.0873	0.206985793330582	0.880309756827513
LPC 22:6-SN1	Ⅰ	-0.479485	-0.669967	1.14945156688204
Isophorone	Ⅱ	-1.10665	0.267869396130417	0.838785451804498
N-Acetylvaline	Ⅳ	0.730727207462625	0.408928531838593	-1.13966
L-Threonic acid Calcium Salt	Ⅲ	-0.695701	1.14597341020916	-0.450273
LPC 16:1-SN1	Ⅴ	0.848599820184067	-1.10247	0.253865821044301
Estradiol	Ⅴ	0.386872145457336	-1.13564	0.748767438887548
(+/-)9(10)-EpOME	Ⅰ	-0.599569	-0.554842	1.15441175600694
Prostaglandin D2	Ⅰ	-0.700576	-0.44463	1.14520623885523
alpha-Ketoglutaric acid	Ⅴ	0.478493107583426	-1.14935	0.670854132669058
trans-Petroselinic Acid	Ⅴ	0.514915352691962	-1.15253	0.637610273405089
Lysopc 14:0	Ⅰ	-0.334721	-0.789703	1.12442442623993
4-Hydroxycoumarin	Ⅳ	0.99195917071111	0.0158922274370563	-1.00785
L-Ascorbate	Ⅰ	-0.347486	-0.779903	1.12738873174309
Pantothenic acid	Ⅴ	0.492216251877983	-1.1507	0.658487016122027
LNAPE 20:4/N-20:0	Ⅲ	-0.608537	1.15412850250707	-0.545591
N'-(benzoyloxy)-2-(2,2-dichlorocyclopropyl)ethanimidamide	Ⅰ	-0.659124	-0.491515	1.15063854441118
ST 28:2;O;S	Ⅰ	-0.506484	-0.645427	1.15191073260645
D-Ribose	Ⅴ	0.849931367331888	-1.10188	0.251948271810682
LPE O-14:0	Ⅰ	-0.756308	-0.37749	1.13379842930656
PC O-16:1_20:4	Ⅲ	-0.363966	1.13100709681118	-0.767041
13,14-Dihydro prostaglandin E1	Ⅰ	-0.257538	-0.846042	1.10357956972929
Phenylpyruvic acid	Ⅰ	-0.263806	-0.841649	1.10545574815758
L-arginine	Ⅰ	-0.223513	-0.86933	1.09284333013424
Sorbitan monopalmitate	Ⅴ	0.767725486766334	-1.13082	0.363096547828239
Anacardic acid	Ⅰ	-0.3755	-0.757898	1.13339789917091
1a,1b-Dihomo prostaglandin F2α	Ⅰ	-0.32858	-0.794369	1.12294860575906
LPG 15:0	Ⅱ	-1.14396	0.435875505720293	0.708080285643861
3-Hydroxybutyric acid	Ⅰ	-0.561703	-0.592857	1.15456043921768
Lysopc 16:2 (2N Isomer)	Ⅰ	-0.579072	-0.575627	1.15469882553885
Gluconolactone	Ⅲ	-0.552264	1.15434231972554	-0.602078
PE 18:0_22:5	Ⅳ	1.0685	-0.155127	-0.913371
PC 16:0_18:0	Ⅲ	-0.582542	1.15468493036176	-0.572143
Thromoboxane B1	Ⅰ	-0.310835	-0.807669	1.11850429972696
Stearic acid	Ⅳ	0.999098268984463	0.00180102924982643	-1.0009
PE O-16:1_20:4	Ⅲ	-0.430052	1.14308389270968	-0.713032
LPC 15:0	Ⅳ	1.08722050704243	-0.206767	-0.880454
D-Glucuronic acid	Ⅰ	-0.509736	-0.64242	1.15215665933909
ST 24:1;O2;G	Ⅰ	-0.483863	-0.666037	1.14990039810526
11(Z)-Eicosenoic acid	Ⅴ	0.448800064421466	-1.14578	0.696976045529224
PE O-18:1_18:1	Ⅲ	-0.67565	1.1487644008735	-0.473114
11-Deoxy prostaglandin F2β	Ⅰ	-0.374348	-0.758816	1.13316433333479
23-Nordeoxycholic acid	Ⅰ	-0.415808	-0.72501	1.1408175971099
PC O-18:1_20:4	Ⅱ	-0.972402	-0.0530813	1.02548348019653
PC O-16:0_18:2	Ⅰ	-0.789002	-0.33564	1.12464260448633
Acetylcysteine	Ⅳ	0.652749479896866	0.498512274963778	-1.15126
PC 15:0_18:1	Ⅲ	-0.598709	1.15443382786182	-0.555725
LNAPE 18:2/N-20:2	Ⅲ	-0.317898	1.12030522771618	-0.802407
PG O-19:1_20:4	Ⅱ	-1.08859	0.210770869444922	0.877814306146643
SM 34:0;3O	Ⅲ	-0.256152	1.10316030140326	-0.847009
NSI-189	Ⅳ	1.09097277682532	-0.217868	-0.873105
D-Glucosamine 6-phosphate	Ⅳ	0.747200126272852	0.388809917433986	-1.13601
11-keto Testosterone (CRM)	Ⅰ	-0.42143	-0.720304	1.14173471698344
PC O-18:1_18:2	Ⅰ	-0.470799	-0.677706	1.14850475729294
(5-L-Glutamyl)-L-Amino Acid	Ⅴ	0.429214043951845	-1.14296	0.713741769349772
LPE 19:1	Ⅰ	-0.311874	-0.806898	1.11877192819033
PE O-18:1_18:2	Ⅲ	-0.485344	1.15004780347119	-0.664704
trans-10-Heptadecenoic Acid	Ⅴ	0.471087208499522	-1.14854	0.67745016982052
Sodium cholate	Ⅰ	-0.479982	-0.669521	1.14950348763189
PC O-18:2_20:4	Ⅲ	-0.524061	1.15310854730393	-0.629047
LPC 22:2	Ⅱ	-1.00083	0.00165283895201366	0.999172556069743
13(S)-HOTrE	Ⅳ	0.910101925011707	0.160404856028254	-1.07051
Glycerol 1-hexadecanoate	Ⅳ	1.00326577450117	-0.00656386	-0.996702
Citrulline	Ⅳ	0.767912578334308	0.36285875087085	-1.13077
Ascorbic acid	Ⅰ	-0.346363	-0.780771	1.12713354222213
13,14-Dihydro-15-keto Prostaglandin E2	Ⅰ	-0.656884	-0.49398	1.15086380208841
LPC 18:2	Ⅳ	1.05027226533649	-0.109569	-0.940703
SM 34:1;3O	Ⅲ	-0.349995	1.1279547449237	-0.77796
LPC 14:0	Ⅰ	-0.256227	-0.846956	1.1031830450647
D-(-)-Fructose	Ⅰ	-0.731636	-0.40783	1.13946621040565
2'-Deoxyinosine	Ⅰ	-0.719958	-0.421843	1.14180084426888
CUMYL-PICA N-pentanoic acid metabolite	Ⅳ	1.06638502436315	-0.149634	-0.916751
Ethyl chrysanthemumate	Ⅴ	0.403593493777456	-1.13872	0.735131328704793
LPE 18:3	Ⅴ	0.840800504035273	-1.10581	0.265012677763036
N-lactoyl-phenylalanine	Ⅴ	0.653766600598984	-1.15117	0.497399372062325
LPC 22:5	Ⅰ	-0.540026	-0.613887	1.15391283365013
Prostaglandin H2	Ⅴ	0.550790593060757	-1.1543	0.603508732329903
Malic acid	Ⅴ	0.494381380802608	-1.1509	0.656518492763712
PC 10:0_10:0	Ⅲ	-0.745607	1.13638233261448	-0.390775
2-Hydroxycaproic acid	Ⅴ	0.619272036025166	-1.15366	0.53438803913741
N-Acetyl-D-tryptophan	Ⅳ	1.05038279451207	-0.109834	-0.940549
Panthenol	Ⅰ	-0.357771	-0.771903	1.12967471296798
(±)12(13)-DiHOME	Ⅱ	-0.861549	-0.235033	1.09658229671358
LPC 10:0	Ⅳ	0.902001251812347	0.173335266299873	-1.07534
13,14-dihydro-15-keto Prostaglandin D1	Ⅰ	-0.268588	-0.838278	1.10686539658045
Aldosterone	Ⅰ	-0.300782	-0.815087	1.11586899887008
LPC 20:2	Ⅲ	-0.745607	1.13638233261448	-0.390775
LPE 18:1	Ⅴ	0.64032340224296	-1.15232	0.51199781207596
Pseudouridine	Ⅴ	0.776732137620075	-1.12831	0.351576759921421
LPE 22:4	Ⅱ	-1.14317	0.430600196850531	0.712567134994587
Lithocholic Acid	Ⅲ	-0.292359	1.11359589085766	-0.821237
gamma-Glutamylleucine	Ⅳ	0.832378976175236	0.276889821960013	-1.10927
4-Methylphenol	Ⅲ	-0.6411	1.15226093997639	-0.511161
Hexadecanedioic acid	Ⅳ	0.912171181285797	0.157068388406209	-1.06924
N-Acetylornithine	Ⅴ	0.681432820055563	-1.14802	0.466585877726528
LPC 18:3	Ⅴ	0.578515155596834	-1.1547	0.576184598813387
5-Methoxyindole-3-Carbaldehyde	Ⅲ	-0.225018	1.09333771946323	-0.86832
Tetradecanedioic acid	Ⅲ	-0.434315	1.1437252598127	-0.70941
L-Dopa	Ⅰ	-0.444703	-0.700513	1.14521634761201
Suberic acid	Ⅴ	0.798999474958173	-1.12144	0.322442004812093
L-Leucyl-L-Alanine	Ⅰ	-0.530441	-0.623022	1.1534627196403
LPC 18:1	Ⅴ	0.43413033652335	-1.1437	0.709567519583187
19(R)-hydroxy Prostaglandin E1	Ⅴ	0.582703245344236	-1.15468	0.571980697989498
LPC 15:1	Ⅱ	-1.11	0.279461214496449	0.830540526092414
PC 18:0_20:3	Ⅲ	-0.780866	1.1271055387468	-0.34624
Estriol 17-sulfate	Ⅳ	0.783218235493307	0.343188062904622	-1.12641
N-Oleoyl dopamine	Ⅰ	-0.57565	-0.579049	1.15469887133445
Deoxyribose 5-Phosphate	Ⅰ	-0.703959	-0.440694	1.14465301342168
Xanthosine	Ⅴ	0.61843426647063	-1.1537	0.535267498680033
3'-Adenosine monophosphate (3'-AMP)	Ⅳ	0.733235152200311	0.405894338813356	-1.13913
(±)9-HpODE	Ⅳ	0.813662483112984	0.302721450412758	-1.11638
LPC O-16:0	Ⅴ	0.68284912476389	-1.14783	0.464979681534773
3-Phenyllactic acid	Ⅳ	1.08471141151057	-0.199499	-0.885213
13,14-Dihydro-15-keto Prostaglandin E1	Ⅰ	-0.219866	-0.871772	1.09163780492492
Tanespimycin	Ⅲ	-0.531794	1.15353224600843	-0.621739
LNAPE 18:2/N-3:0	Ⅳ	0.941527623658904	0.108152676461746	-1.04968
Bisphenol A	Ⅰ	-0.581828	-0.572861	1.15468893121632
Bilirubin	Ⅰ	-0.532693	-0.620884	1.15357738137657
Lysope 18:1	Ⅰ	-0.388456	-0.747486	1.13594269125581
4-Oxoproline	Ⅰ	-0.24223	-0.856634	1.09886420272144
Corchorifatty acid F	Ⅴ	0.841714201950468	-1.10543	0.263714225970441
Guanosine	Ⅰ	-0.234641	-0.861816	1.09645662945482
PC 18:0_22:5	Ⅲ	-0.767364	1.13091988872179	-0.363556
(±)-Abscisic acid	Ⅴ	0.840781712219841	-1.10582	0.26503936229127
Isoproterenol	Ⅳ	1.02289367871391	-0.0474787	-0.975415
LPC 19:0	Ⅴ	0.847325675084168	-1.10302	0.255696713989628
DL-α-Methoxyphenylacetic acid	Ⅰ	-0.420953	-0.720705	1.14165795427024
5-Sulfosalicylic acid	Ⅴ	0.806521414190699	-1.1189	0.312380548240644
LPC 22:6	Ⅰ	-0.749465	-0.386008	1.13547326746053
gamma-Glutamylmethionine	Ⅴ	0.640533382899886	-1.1523	0.511771612381751
3-(methylsulfanyl)-5H-[1,2,4]triazino[5,6-b]indole	Ⅰ	-0.409857	-0.729958	1.13981502379522
Arachidic acid	Ⅰ	-0.376556	-0.757055	1.1336108020628
3-Indoleacrylic acid	Ⅰ	-0.683063	-0.464737	1.14779991115923
5-Hydroxyindole-2-carboxylic acid	Ⅳ	0.622412763955161	0.531083213974591	-1.1535
gamma-Glutamyltyrosine	Ⅴ	0.541460960221847	-1.15397	0.612510722175702
LNAPE 18:2/N-20:0	Ⅲ	-0.627862	1.15318184251244	-0.52532
LPC 17:1	Ⅰ	-0.479775	-0.669707	1.14948190270247
2-Mercaptobenzothiazole	Ⅱ	-0.999336	-0.00132717	1.00066292629773
N-Tigloylglycine	Ⅳ	0.734423302376636	0.404453308295167	-1.13888
2-({[4-(6-methyl-1,3-benzothiazol-2-yl)phenyl]imino}methyl)phenol	Ⅴ	0.721854971038508	-1.14144	0.419581355295663
7-Ketolithocholic acid	Ⅱ	-1.13548	0.386068117976705	0.749416765305119
Phenobarbital	Ⅳ	1.05674882485544	-0.125309	-0.931439
6-Methoxy-2-naphthoic acid	Ⅳ	0.804211267509855	0.315482812297296	-1.11969
N-Isobutyrylglycine	Ⅳ	1.02725092002531	-0.0569345	-0.970316
LPC 20:4	Ⅴ	0.837337488105484	-1.10725	0.269916361987114
LPC 20:5	Ⅴ	0.83133235616545	-1.10969	0.278354632263983
N-Acetylneuraminic acid	Ⅳ	0.663552137655006	0.48662109664908	-1.15017
LPC O-18:0	Ⅴ	0.799812307466627	-1.12117	0.321360235764133
Compound_IDP	Ⅰ	-0.350413	-0.777635	1.1280486382209
LPE 17:1	Ⅰ	-0.229205	-0.865499	1.09470399893037
1a,1b-Dihomo prostaglandin E1	Ⅰ	-0.366126	-0.765337	1.13146371474916
PC 18:0_20:4	Ⅰ	-0.594822	-0.5597	1.15452247403425
PC 18:1_20:4	Ⅰ	-0.604013	-0.55027	1.1542835648489
LPC O-13:0	Ⅰ	-0.22309	-0.869614	1.09270400453007
Glycoursodeoxycholic acid	Ⅰ	-0.537177	-0.616612	1.15378943015504
N6-Succinyl Adenosine	Ⅴ	0.422575125805573	-1.14192	0.719342705940755
(+/-)8(9)-DiHET	Ⅰ	-0.230251	-0.864792	1.09504313042634
PC O-16:3_3:0	Ⅱ	-0.832286	-0.27702	1.10930608674693
13-Hpotre(R)	Ⅳ	1.01446903064814	-0.0295951	-0.984874
LPE 18:2	Ⅳ	1.08361552833102	-0.196362	-0.887254
Δ17-6-keto prostaglandin F1α	Ⅳ	0.848223734787983	0.254406645107138	-1.10263
Glycerol-3-phosphate	Ⅴ	0.881980277929801	-1.08642	0.204442345503578
Uridine	Ⅴ	0.443671092990103	-1.14507	0.701401677047048
2,3-Dinor-8-epi-prostaglandin F2α	Ⅳ	0.978692744405665	0.0413328002128376	-1.02003
Prostaglandin F3α	Ⅳ	0.918855040358702	0.146195350182689	-1.06505
15-OxoEDE	Ⅰ	-0.33132	-0.792291	1.12361112106787
PC O-18:3_3:0	Ⅱ	-1.07221	0.164922773106488	0.907286237431349
Geranylgeranyl pyrophosphate	Ⅰ	-0.419644	-0.721803	1.14144643479789
LPE 16:1	Ⅰ	-0.538077	-0.615752	1.15382937588943
11,12-Epoxy-(5Z,8Z,11Z)-icosatrienoic acid	Ⅳ	1.03842765016689	-0.0818913	-0.956536
FAHFA 18:0/20:2	Ⅳ	1.06474833063088	-0.14542	-0.919328
2-Methoxyestradiol	Ⅰ	-0.435479	-0.708418	1.14389748078097
LPE 14:0	Ⅴ	0.87771315017869	-1.08864	0.210923941317966
5-Aminopentanoate	Ⅳ	0.706979249188378	0.437165329170585	-1.14414
Inositol	Ⅰ	-0.207602	-0.879904	1.08750618541334
2-Hydroxy-1-(4-methoxyphenyl)propyl hexopyranoside	Ⅴ	0.532201780251519	-1.15355	0.621351051571837
Lysopc 18:1	Ⅰ	-0.533856	-0.619778	1.15363447309226
Ergothioneine	Ⅰ	-0.53708	-0.616705	1.15378504811548
14,15-Leukotriene E4	Ⅴ	0.79912257057036	-1.1214	0.322278266072157
LPI 18:1	Ⅰ	-0.71437	-0.428472	1.1428417814599
Guanethidine Monosulfate	Ⅲ	-0.516525	1.15263461571741	-0.636109
Hydrocortisone acetate	Ⅳ	0.649870726148688	0.501654637755107	-1.15153
Flavin mononucleotide (FMN)	Ⅲ	-0.765311	1.13147081356099	-0.36616
19(R)-Hydroxy-prostaglandin E2	Ⅴ	0.611582677136844	-1.15401	0.542427366583497
FAHFA 19:1/6:0	Ⅰ	-0.42721	-0.715437	1.14264676337203
LPC 19:2	Ⅱ	-0.875645	-0.214047	1.08969243766849
Chenodeoxycholic Acid	Ⅴ	0.392089500238195	-1.13663	0.744539838236582
4-chloro-N-[4-(morpholinosulfonyl)phenyl]benzamide	Ⅴ	0.745794129104181	-1.13634	0.390544706472591
19(R)-Hydroxy prostaglandin F2α	Ⅰ	-0.222338	-0.870118	1.09245621401961
2-Phenylglycine	Ⅴ	0.536955393842242	-1.15378	0.616824047552361
Methyl 3-indolyacetate	Ⅰ	-0.724192	-0.416788	1.14097951915778
LPI 20:4	Ⅱ	-1.1348	0.382546874848476	0.752253677399575
PC 16:0_16:0	Ⅳ	0.755928322880246	0.377965251931649	-1.13389
4-phenylbenzo[4,5]imidazo[1,2-a]pyrimidin-2-amine	Ⅳ	0.958515710287524	0.0783582537062263	-1.03687
LysoPC 10:0	Ⅰ	-0.476057	-0.67303	1.14908684379179
Taurochenodeoxycholic acid	Ⅲ	-0.50766	1.15200091996351	-0.644341
Ethylmalonic acid	Ⅲ	-0.68044	1.1481501455737	-0.46771
PC 16:0_18:2	Ⅲ	-0.236231	1.09696478723765	-0.860734
Asp-Phe methyl ester	Ⅳ	0.975766448820819	0.0468221879585946	-1.02259
LPC O-14:0	Ⅴ	0.451899294649892	-1.14619	0.694289599078508
20-Hydroxy-(5Z,8Z,11Z,14Z)-eicosatetraenoic acid	Ⅰ	-0.327803	-0.794957	1.12275957327352
Formononetin	Ⅳ	0.88822875546438	0.194859219902834	-1.08309
4-Aminohippuric acid	Ⅳ	0.907115181011147	0.165196428701039	-1.07231
Tetranor-PGDM	Ⅳ	0.993321065672768	0.0132266560280129	-1.00655
Threonic acid	Ⅴ	0.83703794922927	-1.10738	0.270339213739503
2-(Dimethylamino)Guanosine	Ⅴ	0.535323823574465	-1.1537	0.618380583206779
Prostaglandin F2α 1-11-lactone	Ⅰ	-0.214707	-0.875207	1.08991438646251
(+/-)-CP 47,497-C7-Hydroxy metabolite	Ⅰ	-0.557702	-0.596778	1.15448011541296
LPC 18:4	Ⅴ	0.555017664043506	-1.15442	0.599398543046884
LPC 20:0	Ⅳ	0.636712356367165	0.515878819546091	-1.15259
Butylparaben	Ⅲ	-0.230922	1.09526018359241	-0.864338
17(S)-HpDHA	Ⅱ	-1.00445	0.00896144313783757	0.995489162678934
PE O-19:0_18:2	Ⅳ	1.04910201181626	-0.106773	-0.942329
Phe-Phe	Ⅱ	-1.1233	0.330020111746847	0.793277502421031
1,2-Dipalmitoylphosphatidylglycerol	Ⅳ	1.0671412911552	-0.151593	-0.915549
LPC 22:3	Ⅱ	-1.06212	0.138736673308302	0.923387475018341
Dodecanedioic acid	Ⅱ	-1.06264	0.14003167677592	0.922603598820728
(+/-)11(12)-EET	Ⅰ	-0.459026	-0.688077	1.1471030274358
LPC 19:1	Ⅰ	-0.532682	-0.620895	1.15357680773744
LPC 14:1	Ⅴ	0.496363871101279	-1.15108	0.65471184590929
1-Pyrenol	Ⅱ	-1.05784	0.127995867108301	0.929839474426851
PC(16:0/16:0)	Ⅰ	-0.67285	-0.476259	1.14910863651474
LPC 16:3	Ⅲ	-0.650557	1.15146354377865	-0.500907
LPC 20:3	Ⅲ	-0.247456	1.10049508474639	-0.853039
Lysopc 16:1	Ⅰ	-0.412918	-0.727417	1.14033480644106
2-Phenylpropionic acid	Ⅰ	-0.549838	-0.604432	1.15427025638695
L-Tryptophan	Ⅳ	0.963621071308431	0.0691666174091323	-1.03279
LNAPE 18:2/N-20:1	Ⅲ	-0.277608	1.10947419243031	-0.831866
(±)9(10)-DiHOME	Ⅳ	0.850518484739903	0.251101408715553	-1.10162
Triiodothyronine	Ⅱ	-1.13706	0.39440063884365	0.742659298850921
LPI 16:0	Ⅴ	0.666655603708506	-1.14983	0.483175553639794
PE 16:0_18:2	Ⅳ	0.930272694183449	0.127269371856447	-1.05754
PC 10:0_12:0	Ⅲ	-0.410637	1.13994830260848	-0.729312
Glycolithocholic acid	Ⅰ	-0.511511	-0.640776	1.15228621727465
Glycocholic acid	Ⅰ	-0.39157	-0.744962	1.13653190633764
